# Supplementary material for: Human identification: an investigation of 3D models of paranasal sinuses to establish a biological profile on a modern UK population
Source: Int J Legal Med. 2024 Feb 13;138(4):1411–24. doi: 10.1007/s00414-024-03179-2 (PMC11164725; doi:10.1007/s00414-024-03179-2)
Supplement: Supplementary file 1 — Supplementary file1 (XLSX 295 KB) [file 414_2024_3179_MOESM1_ESM.xlsx]

## Sheet: Online Resource (6.1)
	Online Resource 1
	This excel workbook contains full output of the the statistical analysis undertaken for this study. The results are seperated and organised by page in this work book according to the specific samples under analysis.
	In order to maintain clarity and transparency, the tables were numbered. This supplementary section was considered section 6 following the sections in the manuscript, and the numbering follows this numbering system.

## Sheet: 6.2 Descriptive  
			6.2	Descriptive Statistics from each paranasal sinus measurement (mm/mm3) at 95% confidence interval
		Volume		Height		Width		Length
	Sinus	Mean	Std. Deviation	Mean	Std. Deviation	Mean	Std. Deviation	Mean	Std. Deviation
	Frontal (N=284)	3840.13	2968.33	18.16	7.4	17.45	6.35	49.04	15.66
	Left Maxillary (N=282)	14711.3	5246.46	38.34	5.38	39.46	4.25	30.28	5.01
	Right Maxillary (N=279)	15067.9	5287.13	39.06	5.65	39.94	3.67	30.74	4.92
	Ethmoid (N=279)	9649.18	3357.6	33.17	4.55	47.64	5.32	42.71	7.39
	Sphenoid (N=306)	9314.41	3832.16	26.78	4.82	32.07	6	37.81	8.64
								-6.2

## Sheet: 6.3 Lin Measure - Full 
6.3 Linear Measurement Results: Entire Sample
This section presents the results of the one-way ANOVA and Discriminant Function analyses (Bootstrapped at 95% CI) of the linear measurements (variables) for each sinus from the entire sample. These analyses were carried out to determine if there was a statistically significant relationship between the size of the paranasal sinuses to age, sex, and ethnicity that could assist with establishing a …
	6.3.1 Frontal Sinus
One-way ANOVA did not show statistically significant group differences according to age (p>0.05) and therefore, DFA was not carried out further (see Table 6.36). One-way ANOVA showed statistically significant group differences according to sex (p<0.05) (see Table 6.36). These variables (linear measurements) were entered together into DFA and showed the classification rate of 63.4% (cross-validate…
Table 6.36. One-way ANOVA according to age, sex, and ethnic group of the frontal sinus
	Wilks' Lambda	F	df1	df2	Sig.
	Age (p>0.05)
Height	0.989	1.559	2	281	0.212
Width	0.994	0.851	2	281	0.428
Length	0.994	0.885	2	281	0.414
	Sex (p<0.05)
Height	0.922	23.893	1	282	0
Width	0.879	38.641	1	282	0
Length	0.933	20.384	1	282	0
	Ethnic group (p<0.05)
Height	0.946	3.17	5	278	0.008
Width	0.973	1.556	5	278	0.173
Length	0.968	1.832	5	278	0.107
Table 6.37. Summary of Canonical Discriminant Functions and Wilks’ Lambda Statistics for sex
Function	Eigenvalue	% of Variance	Cumulative %	Canonical Correlation
1	.145a	100	100	0.356
Test of Function(s)	Wilks' Lambda	Chi-square	df	Sig.
1	0.873	38.087	3	0
a For split file bootstrap split=0, first 1 canonical discriminant functions were used in the analysis.
Table 6.38. Classification Results over the frontal sinus according to sex a,c
		SEX	Predicted Group Membership		Total
			Male	Female
Original	Count	Male	69	62	131
		Female	42	111	153
	%	Male	52.7	47.3	100
		Female	27.5	72.5	100
Cross-validatedb	Count	Male	68	63	131
		Female	43	110	153
	%	Male	51.9	48.1	100
		Female	28.1	71.9	100
a For split file bootstrap split=0, 63.4% of original grouped cases correctly classified.
b Cross validation is done only for those cases in the analysis. In cross validation, each case is classified by the functions derived from all cases other than that case.
c For split file bootstrap split=0, 62.7% of cross-validated grouped cases correctly classified.
Table 6.39. Summary of Canonical Discriminant Functions and Wilks’ Lambda Statistics according to ethnic groups
Function	Eigenvalue	% of Variance	Cumulative %	Canonical Correlation
1	.082a	69.9	69.9	0.276
2	.033a	27.8	97.7	0.178
3	.003a	2.3	100	0.052
Test of Function(s)	Wilks' Lambda	Chi-square	df	Sig.
1 through 3	0.892	31.775	15	0.007
2 through 3	0.966	9.731	8	0.284
3	0.997	0.742	3	0.863
a For split file bootstrap split=0, first 3 canonical discriminant functions were used in the analysis.
Table 6.40. Classification Results over the frontal sinus according to ethnicity a,c
		Ethnic Group	Predicted Group Membership						Total
			White British	Chinese	Black African	Indian	Black Caribbean	Pakistani
Original	Count	White British	0	0	6	34	4	3	47
		Chinese	0	0	4	13	3	3	23
		Black African	0	0	11	22	8	0	41
		Indian	0	0	7	47	7	9	70
		Black Caribbean	0	0	7	30	12	2	51
		Pakistani	0	0	6	32	3	11	52
	%	White British	0	0	12.8	72.3	8.5	6.4	100
		Chinese	0	0	17.4	56.5	13	13	100
		Black African	0	0	26.8	53.7	19.5	0	100
		Indian	0	0	10	67.1	10	12.9	100
		Black Caribbean	0	0	13.7	58.8	23.5	3.9	100
		Pakistani	0	0	11.5	61.5	5.8	21.2	100
Cross-validatedb	Count	White British	0	0	6	34	4	3	47
		Chinese	0	0	4	13	3	3	23
		Black African	0	0	11	22	8	0	41
		Indian	0	0	9	44	7	10	70
		Black Caribbean	0	0	7	30	11	3	51
		Pakistani	0	0	6	32	5	9	52
	%	White British	0	0	12.8	72.3	8.5	6.4	100
		Chinese	0	0	17.4	56.5	13	13	100
		Black African	0	0	26.8	53.7	19.5	0	100
		Indian	0	0	12.9	62.9	10	14.3	100
		Black Caribbean	0	0	13.7	58.8	21.6	5.9	100
		Pakistani	0	0	11.5	61.5	9.6	17.3	100
a For split file bootstrap split=0, 28.5% of original grouped cases correctly classified.
b Cross validation is done only for those cases in the analysis. In cross validation, each case is classified by the functions derived from all cases other than that case.
c For split file bootstrap split=0, 26.4% of cross-validated grouped cases correctly classified.
	6.3.2 Left Maxillary Sinus
One-way ANOVA did not show statistically significant group mean differences according to age (p>0.05) and therefore, DFA was not carried out (see Table 6.41). For sex, the variables violated the homoscedastic assumptions for DFA and therefore DFA analysis was not carried out. One-way ANOVA showed statistically significant group differences between ethnic groups for the height measurement (p=0.013…
Table 6.41. One-way ANOVA group differences according age and ethnic group over the left maxillary sinus (p>0.05).
	Wilks' Lambda	F	df1	df2	Sig.
	age (p>0.05)
Volume	0.999	0.18	2	279	0.835
Height	1	0.048	2	279	0.953
Width	0.995	0.645	2	279	0.525
Length	0.982	2.597	2	279	0.076
	Ethnic group (p<0.05).
Height	0.95	2.936	5	276	0.013
Width	0.964	2.052	5	276	0.072
Length	0.972	1.61	5	276	0.157
Volume	0.968	1.842	5	276	0.105
Table 6.42. Summary of Canonical Discriminant Functions and Wilks’ Lambda Statistics according to ethnic group
Function	Eigenvalue	% of Variance	Cumulative %	Canonical Correlation
1	.099a	50.6	50.6	0.301
2	.065a	33.1	83.7	0.247
3	.026a	13.4	97	0.16
4	.006a	3	100	0.076
Test of Function(s)	Wilks' Lambda	Chi-square	df	Sig.
1 through 4	0.827	52.344	20	0
2 through 4	0.91	26.17	12	0.01
3 through 4	0.969	8.774	6	0.187
4	0.994	1.607	2	0.448
a For split file bootstrap split=0, first 3 canonical discriminant functions were used in the analysis.
Table 6.43. Classification Results over the maxillary sinus according to ethnicitya,c
		Ethnic Group	Predicted Group Membership						Total
			White British	Chinese	Black African	Indian	Black Caribbean	Pakistani
Original	Count	White British	4	0	2	14	20	7	47
		Chinese	1	3	1	13	5	1	24
		Black African	3	0	9	12	10	6	40
		Indian	3	1	5	35	11	11	66
		Black Caribbean	1	1	4	19	23	6	54
		Pakistani	1	1	7	24	8	10	51
	%	White British	8.5	0	4.3	29.8	42.6	14.9	100
		Chinese	4.2	12.5	4.2	54.2	20.8	4.2	100
		Black African	7.5	0	22.5	30	25	15	100
		Indian	4.5	1.5	7.6	53	16.7	16.7	100
		Black Caribbean	1.9	1.9	7.4	35.2	42.6	11.1	100
		Pakistani	2	2	13.7	47.1	15.7	19.6	100
Cross-validatedb	Count	White British	2	1	2	14	21	7	47
		Chinese	2	2	1	13	5	1	24
		Black African	3	0	9	12	10	6	40
		Indian	3	2	5	33	11	12	66
		Black Caribbean	3	1	4	20	20	6	54
		Pakistani	1	1	7	25	8	9	51
	%	White British	4.3	2.1	4.3	29.8	44.7	14.9	100
		Chinese	8.3	8.3	4.2	54.2	20.8	4.2	100
		Black African	7.5	0	22.5	30	25	15	100
		Indian	4.5	3	7.6	50	16.7	18.2	100
		Black Caribbean	5.6	1.9	7.4	37	37	11.1	100
		Pakistani	2	2	13.7	49	15.7	17.6	100
a For split file bootstrap split=0, 29.8% of original grouped cases correctly classified.
b Cross validation is done only for those cases in the analysis. In cross validation, each case is classified by the functions derived from all cases other than that case.
c For split file bootstrap split=0, 26.6% of cross-validated grouped cases correctly classified.
6.3.3 Right Maxillary Sinus
One-way ANOVA did not show statistically significant group differences according to age (p>0.05) and therefore, DFA was not carried out (see Table 6.44). However, one-way ANOVA did indicate statistically significant group differences according to sex (p>0.05) (see Table 6.44). When these variables were entered together into DFA and step-wise analysis, the variables violated Box’s M rule (p=0.037,…
Table 6.44. One-way ANOVA did not show group differences according age, sex and ethnic group over the right maxillary sinus (p>0.05).
	Wilks' Lambda	F	df1	df2	Sig.
	age(p>0.05).
Height	0.994	0.846	2	276	0.43
Width	0.992	1.137	2	276	0.322
Length	0.984	2.245	2	276	0.108
	sex (p>0.05)
Height	0.932	20.151	1	277	0
Width	0.945	16.094	1	277	0
Length	0.978	6.28	1	277	0.013
	ethnic group (p>0.05)
Height	0.964	2.036	5	273	0.074
Width	0.975	1.399	5	273	0.225
Length	0.963	2.079	5	273	0.068
Height	0.964	2.036	5	273	0.074
	6.3.4 Ethmoid Sinus
	One-way ANOVA showed statistically significant group mean differences according to age (p>0.05) (see Table 6.45). When the variables were entered together into DFA, the classification rate of 41.6% (cross-validated at 39.1%) showed the model fit the data (p=0.02, p<0.05) (see Tables 6.46 and 6.47). One-way ANOVA showed statistically significant group mean differences according to sex (see Table 6…
Table 6.45. One-way ANOVA showed group differences according to age, sex, and ethnic group over the ethmoid sinus (p<0.05).
	Wilks' Lambda	F	df1	df2	Sig.
	age (p<0.05).
Height	0.98	2.822	2	276	0.061
Width	0.984	2.198	2	276	0.113
Length	0.973	3.862	2	276	0.022
	sex (p<0.05)
Height	0.953	13.562	1	277	0
Width	0.944	16.384	1	277	0
Length	0.968	9.122	1	277	0.003
	ethnic group (p>0.05)
Height	0.965	1.968	5	273	0.084
Width	0.979	1.163	5	273	0.327
Length	0.973	1.51	5	273	0.187
Table 6.46. Summary of Canonical Discriminant Functions and Wilks’ Lambda Statistics according to age group
Function	Eigenvalue	% of Variance	Cumulative %	Canonical Correlation
1	.037a	67.2	67.2	0.19
2	.018a	32.8	100	0.134
Test of Function(s)	Wilks' Lambda	Chi-square	df	Sig.
1 through 2	0.947	15.094	6	0.02
2	0.982	4.977	2	0.083
a For split file bootstrap split=0, first 2 canonical discriminant functions were used in the analysis.
Table 6.47. Classification Results according to age group of the ethmoid sinus a,c
		Age Group	Predicted Group Membership			Total
		(years)
			20-39	40-50	60+
Original	Count	20-39	42	57	5	104
		40-50	40	69	6	115
		60+	17	38	5	60
	%	20-39	40.4	54.8	4.8	100
		40-50	34.8	60	5.2	100
		60+	28.3	63.3	8.3	100
Cross-validatedb	Count	20-39	39	60	5	104
		40-50	42	66	7	115
		60+	18	38	4	60
	%	20-39	37.5	57.7	4.8	100
		40-50	36.5	57.4	6.1	100
		60+	30	63.3	6.7	100
a For split file bootstrap split=0, 41.6% of original grouped cases correctly classified.
b Cross validation is done only for those cases in the analysis. In cross validation, each case is classified by the functions derived from all cases other than that case.
c For split file bootstrap split=0, 39.1% of cross-validated grouped cases correctly classified.
	6.3.5 Sphenoid Sinus
One-way ANOVA did not show statistically significant group differences according age (p>0.05) (see Table 6.48). One-way ANOVA showed statistically significant group differences according to sex (p<0.05) (see Table 6.48). When these variables were entered together into DFA, the classification rate of 62.1% (cross-validated at 61.8%) showed the model was a good fit for the data (p=.000, p<0.05) (se…
Table 6.48 One-way ANOVA did show group differences according to age, sex, and ethnic group over the sphenoid sinus (p>0.05)
	Wilks' Lambda	F	df1	df2	Sig.
	age (p>0.05)
Height	0.988	1.908	2	303	0.15
Width	0.995	0.774	2	303	0.462
Length	0.997	0.46	2	303	0.632
	sex (p>0.05)
Height	0.968	9.958	1	304	0.002
Width	0.994	1.958	1	304	0.163
Length	1	0.008	1	304	0.929
	ethnic group (p>0.05)
Height	0.975	1.519	5	300	0.184
Width	0.977	1.383	5	300	0.23
Length	0.959	2.596	5	300	0.026
Table 6.49 Summary of Canonical Discriminant Functions and Wilks’ Lambda Statistics according to sex
Function	Eigenvalue	% of Variance	Cumulative %	Canonical Correlation
1	.061a	100	100	0.239
Test of Function(s)	Wilks' Lambda	Chi-square	df	Sig.
1	0.943	17.794	3	0
a For split file bootstrap split=0, first 1 canonical discriminant functions were used in the analysis.
Table 6.50 Classification Results according to sex over the sphenoid sinusa,c
		SEX	Predicted Group Membership		Total
			Male	Female
Original	Count	Male	54	81	135
		Female	35	136	171
	%	Male	40	60	100
		Female	20.5	79.5	100
Cross-validatedb	Count	Male	53	82	135
		Female	35	136	171
	%	Male	39.3	60.7	100
		Female	20.5	79.5	100
a For split file bootstrap split=0, 62.1% of original grouped cases correctly classified.
b Cross validation is done only for those cases in the analysis. In cross validation, each case is classified by the functions derived from all cases other than that case
.
c For split file bootstrap split=0, 61.8% of cross-validated grouped cases correctly classified.
Table 6.51. Summary of Canonical Discriminant Functions and Wilks’ Lambda Statistics according to ethnic group
Function	Eigenvalue	% of Variance	Cumulative %	Canonical Correlation
1	.093a	77.3	77.3	0.291
2	.026a	21.6	98.9	0.159
3	.001a	1.1	100	0.037
Test of Function(s)	Wilks' Lambda	Chi-square	df	Sig.
1 through 3	0.891	34.743	15	0.003
2 through 3	0.973	8.086	8	0.425
3	0.999	0.404	3	0.939
a For split file bootstrap split=0, first 3 canonical discriminant functions were used in the analysis.
Table 6.52. Classification Result according to ethnicity over the sphenoid sinus a,c
		Ethnic Group	Predicted Group Membership						Total
			White British	Chinese	Black African	Indian	Black Caribbean	Pakistani
Original	Count	White British	0	0	2	31	18	0	51
		Chinese	1	2	1	12	7	1	24
		Black African	0	0	3	14	20	1	38
		Indian	0	0	1	50	18	2	71
		Black Caribbean	0	0	5	32	23	2	62
		Pakistani	0	0	1	42	16	1	60
	%	White British	0	0	3.9	60.8	35.3	0	100
		Chinese	4.2	8.3	4.2	50	29.2	4.2	100
		Black African	0	0	7.9	36.8	52.6	2.6	100
		Indian	0	0	1.4	70.4	25.4	2.8	100
		Black Caribbean	0	0	8.1	51.6	37.1	3.2	100
		Pakistani	0	0	1.7	70	26.7	1.7	100
Cross-validatedb	Count	White British	0	0	2	31	18	0	51
		Chinese	2	1	1	12	7	1	24
		Black African	0	0	1	14	22	1	38
		Indian	0	0	1	47	18	5	71
		Black Caribbean	0	1	7	35	17	2	62
		Pakistani	0	0	1	43	16	0	60
	%	White British	0	0	3.9	60.8	35.3	0	100
		Chinese	8.3	4.2	4.2	50	29.2	4.2	100
		Black African	0	0	2.6	36.8	57.9	2.6	100
		Indian	0	0	1.4	66.2	25.4	7	100
		Black Caribbean	0	1.6	11.3	56.5	27.4	3.2	100
		Pakistani	0	0	1.7	71.7	26.7	0	100
a For split file bootstrap split=0, 25.8% of original grouped cases correctly classified.
b Cross validation is done only for those cases in the analysis. In cross validation, each case is classified by the functions derived from all cases other than that case.
c For split file bootstrap split=0, 21.6% of cross-validated grouped cases correctly classified.

## Sheet: 6.4 Lin Measure - Ethnic Group
Linear Measurement Results: Ethnic Groups
6.4 presents the results of the one-way ANOVA and Discriminant Function analyses (1,000 bootstrapped samples) at 95% CI across on the linear measurements (variables) for each ethnic group. These results aimed to determine if there was a statistically significant relationship between the size of the paranasal sinuses to age, sex, and ethnicity that could assist with establishing a biological profi…
	6.4.1 White British Dataset
		6.4.1.1 Frontal Sinus
One-way ANOVA did not show statistically significant group differences according to age (p>0.05) and therefore, DFA was not carried out (see Table 6.53). One-way ANOVA did show statistically significant group differences according to sex (p<0.05) (see Table 6.53). When these variables were entered together into DFA, the classification rate of 70.5% (cross-validated at 68.2%) showed the model was …
Table 6.53. One-way ANOVA according to age and sex over White British frontal sinus
	Wilks' Lambda	F	df1	df2	Sig.
	age (p>0.05)
Volume	0.98	0.416	2	41	0.662
Height	0.974	0.542	2	41	0.586
Width	0.991	0.18	2	41	0.836
Length	0.969	0.658	2	41	0.523
	sex (p<0.05)
Volume	0.766	12.861	1	42	0.001
Height	0.908	4.24	1	42	0.046
Width	0.868	6.364	1	42	0.016
Length	0.902	4.585	1	42	0.038
Table 6.54. Summary of Canonical Discriminant Functions and Wilks’ Lambda Statistics according to sex
Function	Eigenvalue	% of Variance	Cumulative %	Canonical Correlation
1	.368a	100	100	0.519
Test of Function(s)	Wilks' Lambda	Chi-square	df	Sig.
1	0.731	12.526	4	0.014
a For split file bootstrap split=0, first 1 canonical discriminant functions were used in the analysis.
Table 6.55. Classification Results according to sex over the White British frontal sinus a,c
		SEX	Predicted Group Membership		Total
			Male	Female
Original	Count	Male	10	9	19
		Female	4	21	25
	%	Male	52.6	47.4	100
		Female	16	84	100
Cross-validatedb	Count	Male	10	9	19
		Female	5	20	25
	%	Male	52.6	47.4	100
		Female	20	80	100
a For split file bootstrap split=0, 70.5% of original grouped cases correctly classified.
b Cross validation is done only for those cases in the analysis. In cross validation, each case is classified by the functions derived from all cases other than that case
c For split file bootstrap split=0, 68.2% of cross-validated grouped cases correctly classified.
		6.4.1.2 Left Maxillary Sinus
One-way ANOVA did not show statistically significant group differences according to age (p>0.05) or sex (p>0.05) and therefore, DFA was not carried out. See Appendix C for ANOVA results (Table C15).
		6.4.1.3 Right Maxillary Sinus
One-way ANOVA did not show statistically significant group differences according to age (p>0.05) and therefore, DFA was not carried out (see Table 6.56). One-way ANOVA did show statistically significant group differences according to sex (p>0.05) (see Table 6.56). When these variables were entered together into DFA, the classification rate of 64.4 % (cross-validated at 57.8 %) showed the model wa…
Table 6.56. One-way ANOVA according to age and sex over White British right maxillary sinus
	Wilks' Lambda	F	df1	df2	Sig.
	age (p>0.05)
Volume	0.956	0.966	2	42	0.389
Height	0.944	1.248	2	42	0.298
Width	0.986	0.299	2	42	0.743
Length	0.936	1.436	2	42	0.249
	sex (p<0.05)
Volume	0.952	2.155	1	43	0.149
Height	0.906	4.471	1	43	0.04
Width	0.884	5.649	1	43	0.022
Length	0.985	0.674	1	43	0.416
Table 6.57. Summary of Canonical Discriminant Functions and Wilks’ Lambda Statistics according to sex
Function	Eigenvalue	% of Variance	Cumulative %	Canonical Correlation
1	.264a	100	100	0.457
Test of Function(s)	Wilks' Lambda	Chi-square	df	Sig.
1	0.791	9.603	4	0.048
a For split file bootstrap split=0, first 1 canonical discriminant functions were used in the analysis
Table 6.58. Classification Results according to sex over White British right maxillary sinusa,c
		SEX	Predicted Group Membership		Total
			Male	Female
Original	Count	Male	12	8	20
		Female	8	17	25
	%	Male	60	40	100
		Female	32	68	100
Cross-validatedb	Count	Male	10	10	20
		Female	9	16	25
	%	Male	50	50	100
		Female	36	64	100
a For split file bootstrap split=0, 64.4% of original grouped cases correctly classified.
b Cross validation is done only for those cases in the analysis. In cross validation, each case is classified by the functions derived from all cases other than that case.
c For split file bootstrap split=0, 57.8% of cross-validated grouped cases correctly classified.
		6.4.1.4 Ethmoid Sinus
One-way ANOVA did not show statistically significant group differences according to age (p>0.05) and, therefore DFA was not carried out. One-way ANOVA showed statistically significant group means according to sex. When the variables (linear measurements) were entered together into DFA and step-wise classification, the variables did not pass the Box’s M test (p=.004, p<0.05), and further DFA was n…
		6.4.1.5 Sphenoid Sinus
One-way ANOVA did not show statistically significant group differences according to age (p>0.05) or sex (p>0.05) therefore, DFA was not carried out. See Appendix C for ANOVA results (Table C19).
	6.4.2 Chinese Dataset
		6.4.2.1 Frontal Sinus
One-way ANOVA did not show statistically significant group differences according to age (p>0.05) therefore, DFA was not carried out (see Table 6.59). One-way ANOVA did show statistically significant group differences according to sex (p<0.05) (see Table 6.59). When the variables were entered into DFA together the model did not fit the data (p=.255, p>.05). When all of the variables were entered i…
	Table 6.59. One-way ANOVA according to age and sex over the Chinese frontal sinus
	Wilks' Lambda	F	df1	df2	Sig.
	age (p>0.05)
Volume	0.932	0.657	2	18	0.53
Height	0.882	1.201	2	18	0.324
Width	0.953	0.446	2	18	0.647
Length	0.932	0.658	2	18	0.53
	sex (p<0.05)
Volume	0.909	1.902	1	19	0.184
Height	0.958	0.839	1	19	0.371
Width	0.742	6.6	1	19	0.019
Length	0.966	0.671	1	19	0.423
Table 6.60. Summary of Canonical Discriminant Functions and Wilks’ Lambda Statistics according to sex
Function	Eigenvalue	% of Variance	Cumulative %	Canonical Correlation
1	.347a	100	100	0.508
Test of Function(s)	Wilks' Lambda	Chi-square	df	Sig.
1	0.742	5.516	1	0.019
a First 1 canonical discriminant functions were used in the analysis
Table 6.61. Classification Results according to sex over the Chinese frontal sinusa,c
		SEX	Predicted Group Membership		Total
			Male	Female
Original	Count	Male	2	5	7
		Female	1	13	14
	%	Male	28.6	71.4	100
		Female	7.1	92.9	100
Cross-validatedb	Count	Male	2	5	7
		Female	1	13	14
	%	Male	28.6	71.4	100
		Female	7.1	92.9	100
a 71.4% of original grouped cases correctly classified.
b Cross validation is done only for those cases in the analysis. In cross validation, each case is classified by the functions derived from all cases other than that case.
c 71.4% of cross-validated grouped cases correctly classified.
		6.4.2.2 Left Maxillary Sinus
One-way ANOVA did not show statistically significant group differences according to age (p>0.05) or sex (p>0.05) and therefore, DFA was not carried out. See Appendix C for ANOVA results (Table C22).
		6.4.2.3 Right Maxillary Sinus
One-way ANOVA showed statistically significant group differences according to age (see Table 6.62). When the variables were entered into DFA together, the model did not fit the data (p=.141, (p>0.05). When all of the variables were entered into a step-wise classification (F to enter= 3.84, F to remove= 2.71), the classification rate of 61.9% (cross-validated at 57.1%) showed volume was the most d…
Table 6.62. One-way ANOVA according to age and sex over the Chinese right maxillary sinus
	Wilks' Lambda	F	df1	df2	Sig.
	age (p<0.05)
Volume	0.644	4.978	2	18	0.019
Height	0.74	3.168	2	18	0.066
Width	0.835	1.781	2	18	0.197
Length	0.75	2.992	2	18	0.076
	sex (p<0.05)
Volume	0.868	2.879	1	19	0.106
Height	0.934	1.337	1	19	0.262
Width	0.751	6.289	1	19	0.021
Length	0.965	0.685	1	19	0.418
Table 6.63. Summary of Canonical Discriminant Functions and Wilks’ Lambda Statistics according to age
Function	Eigenvalue	% of Variance	Cumulative %	Canonical Correlation
1	.553a	100	100	0.597
Test of Function(s)	Wilks' Lambda	Chi-square	df	Sig.
1	0.644	7.925	2	0.019
a First 1 canonical discriminant functions were used in the analysis.
Table 6.64. Classification Results according to age over the Chinese right maxillary sinusa,c
		Age Group	Predicted Group Membership			Total
		(years)
			20-39	40-59	60+
Original	Count	20-39	3	0	2	5
		40-59	0	8	1	9
		60+	1	4	2	7
	%	20-39	60	0	40	100
		40-59	0	88.9	11.1	100
		60+	14.3	57.1	28.6	100
Cross-validatedb	Count	20-39	3	0	2	5
		40-59	0	8	1	9
		60+	2	4	1	7
	%	20-39	60	0	40	100
		40-59	0	88.9	11.1	100
		60+	28.6	57.1	14.3	100
a 61.9% of original grouped cases correctly classified.
b Cross validation is done only for those cases in the analysis. In cross validation, each case is classified by the functions derived from all cases other than that case.
c 57.1% of cross-validated grouped cases correctly classified.
Table 6.65. Summary of Canonical Discriminant Functions and Wilks’ Lambda Statistics according to sex
Function	Eigenvalue	% of Variance	Cumulative %	Canonical Correlation
1	.331a	100	100	0.499
Test of Function(s)	Wilks' Lambda	Chi-square	df	Sig.
1	0.751	5.289	1	0.021
a First 1 canonical discriminant functions were used in the analysis.
Table 6.66. Classification Results according to sex over the Chinese right maxillary sinusa,c
		SEX	Predicted Group Membership			Total
			Male	Female
Original	Count	Male	1	3		4
		Female	0	17		17
	%	Male	25	75		100
		Female	0	100		100
Cross-validatedb	Count	Male	1	3		4
		Female	0	17		17
	%	Male	25	75		100
		Female	0	100		100
a 85.7% of original grouped cases correctly classified.
b Cross validation is done only for those cases in the analysis. In cross validation, each case is classified by the functions derived from all cases other than that case.
c 85.7% of cross-validated grouped cases correctly classified.
		6.4.2.4 Ethmoid Sinus
One-way ANOVA did not show statistically significant group differences according to age (p>0.05) and therefore, DFA was not carried out (see Table 6.67). One-way ANOVA did show statistically significant group differences according to sex (p=.027) (p<0.05) (see Table 6.67). When the variables were entered into DFA together the model did not fit the data (p=.265, p>.05). When the variables were ent…
Table 6.67. One-way ANOVA did not show group differences according to age and sex over the Chinese ethmoid sinus
	Wilks' Lambda	F	df1	df2	Sig.
	age (p>0.05)
Volume	0.88	1.5	2	22	0.245
Height	0.978	0.252	2	22	0.779
Width	0.965	0.393	2	22	0.68
Length	0.815	2.49	2	22	0.106
	sex (p<0.05)
Volume	0.93	1.729	1	23	0.201
Height	0.947	1.292	1	23	0.267
Width	0.804	5.592	1	23	0.027
Length	0.887	2.928	1	23	0.1
Table 6.68. Summary of Canonical Discriminant Functions and Wilks’ Lambda Statistics according to sex
Function	Eigenvalue	% of Variance	Cumulative %	Canonical Correlation
1	.243a	100	100	0.442
Test of Function(s)	Wilks' Lambda	Chi-square	df	Sig.
1	0.804	4.897	1	0.027
a First 1 canonical discriminant functions were used in the analysis.
Table 6.69. Classification Results according to sex over the Chinese ethmoid sinusa,c
		SEX	Predicted Group Membership		Total
			Male	Female
Original	Count	Male	4	5	9
		Female	2	14	16
	%	Male	44.4	55.6	100
		Female	12.5	87.5	100
Cross-validatedb	Count	Male	4	5	9
		Female	2	14	16
	%	Male	44.4	55.6	100
		Female	12.5	87.5	100
a 72.0% of original grouped cases correctly classified.
b Cross validation is done only for those cases in the analysis. In cross validation, each case is classified by the functions derived from all cases other than that case.
c 72.0% of cross-validated grouped cases correctly classified.
		6.4.2.5 Sphenoid Sinus
One-way ANOVA did not show statistically significant group differences according to age (p>0.05) or sex (p>0.05) therefore, DFA was not carried out. See Appendix C for ANOVA results (Table C29).
	6.4.3 Black African Dataset
		6.4.3.1 Frontal Sinus
One-way ANOVA did not show statistically significant group differences according to age (p>0.05) therefore, DFA was not carried out (see Table 6.70). One-way ANOVA did show statistically significant group differences according to sex (p<0.05) (see Table 6.70). When these variables were entered together into DFA the classification rate of 75.0 % (cross-validated at 62.5 %) showed the model near th…
Table 6.70. One-way ANOVA according to age and sex over the Black African frontal sinus
	Wilks' Lambda	F	df1	df2	Sig.
	age (p>0.05)
Volume	0.934	1.304	2	37	0.284
Height	0.977	0.433	2	37	0.652
Width	0.885	2.412	2	37	0.104
Length	0.873	2.682	2	37	0.082
	sex (p<0.05)
Volume	0.855	6.443	1	38	0.015
Height	0.932	2.776	1	38	0.104
Width	0.924	3.114	1	38	0.086
Length	0.979	0.824	1	38	0.37
Table 6.71. Summary of Canonical Discriminant Functions and Wilks’ Lambda Statistics according to sex
Function	Eigenvalue	% of Variance	Cumulative %	Canonical Correlation
1	.300a	100	100	0.48
Test of Function(s)	Wilks' Lambda	Chi-square	df	Sig.
1	0.769	9.448	4	0.051
a For split file bootstrap split=0, first 1 canonical discriminant functions were used in the analysis
Table 6.72. Classification Results according to sex over the Black African frontal sinusa,c
		SEX	Predicted Group Membership		Total
			Male	Female
Original	Count	Male	13	7	20
		Female	3	17	20
	%	Male	65	35	100
		Female	15	85	100
Cross-validatedb	Count	Male	11	9	20
		Female	6	14	20
	%	Male	55	45	100
		Female	30	70	100
a For split file bootstrap split=0, 75.0% of original grouped cases correctly classified.
b Cross validation is done only for those cases in the analysis. In cross validation, each case is classified by the functions derived from all cases other than that case.
c For split file bootstrap split=0, 62.5% of cross-validated grouped cases correctly classified.
		6.4.3.2 Left Maxillary Sinus
	Volume does not meet homoscedasticity assumption for the right maxillary dataset and therefore one-way ANOVA and DFA was conducted without this variable. One-way ANOVA did show statistically significant group differences according to age (p<0.05) (see Table 6.73). When the variables were entered into DFA together the model did not fit the data (p=.114, p>0.05). When all of the variables were ente…
Table 6.73. One-way ANOVA showed group differences according to age and sex over the Black African left maxillary sinus
	Wilks' Lambda	F	df1	df2	Sig.
	age(p<0.05)
Volume	0.817	4.257	2	38	0.021
Height	0.83	3.878	2	38	0.029
Width	0.846	3.469	2	38	0.041
Length	0.898	2.165	2	38	0.129
	sex (p>0.05)
Volume	0.952	1.966	1	39	0.169
Height	0.97	1.215	1	39	0.277
Width	0.998	0.072	1	39	0.789
Length	0.974	1.029	1	39	0.317
Table 6.74. Summary of Canonical Discriminant Functions and Wilks’ Lambda Statistics according to age
Function	Eigenvalue	% of Variance	Cumulative %	Canonical Correlation
1	.204a	100	100	0.412
Test of Function(s)	Wilks' Lambda	Chi-square	df	Sig.
1 through 2	0.83	7.058	2	0.029
a For split file bootstrap split=0, first 2 canonical discriminant functions were used in the analysis.
Table 6.75. Classification Results according to age over the Black African left maxillary sinusa,c
		Age Group	Predicted Group Membership			Total
		(years)
			20-39 years	40-59 years	60+ years
Original	Count	20-39	7	5	0	12
		40-59	6	14	0	20
		60+	4	5	0	9
	%	20-39	58.3	41.7	0	100
		40-59	30	70	0	100
		60+	44.4	55.6	0	100
Cross-validatedb	Count	20-39	7	5	0	12
		40-59	6	14	0	20
		60+	4	5	0	9
	%	20-39	58.3	41.7	0	100
		40-59	30	70	0	100
		60+	44.4	55.6	0	100
a For split file bootstrap split=0, 51.2% of original grouped cases correctly classified.
b Cross validation is done only for those cases in the analysis. In cross validation, each case is classified by the functions derived from all cases other than that case.
c For split file bootstrap split=0, 51.2% of cross-validated grouped cases correctly classified.
		6.4.3.3 Right Maxillary Sinus
One-way ANOVA did not show statistically significant group differences according to age (p>0.05) or sex (p>0.05) therefore, DFA was not carried out. See Appendix C for ANOVA results (Table C34).
		6.4.3.4 Ethmoid Sinus
One-way ANOVA did show statistically significant group differences according to age (p<0.05) (see Table 6.76). When these variables were entered together into DFA the classification rate of 65.8 % (cross-validated at 60.5%) showed the model was a good fit for the data (p=.004, p<0.05) (see Tables 6.77 and 6.78). One-way ANOVA did show statistically significant group differences according to sex (…
Table 6.76. One-way ANOVA showed group differences according to age and sex over the Black African ethmoid sinus (p<0.05)
	Wilks' Lambda	F	df1	df2	Sig.
	age (p<0.05)
Volume	0.959	0.739	2	35	0.485
Height	0.878	2.433	2	35	0.102
Width	0.696	7.656	2	35	0.002
Length	0.785	4.782	2	35	0.015
	sex (p<0.05)
Volume	0.973	0.995	1	36	0.325
Height	0.94	2.317	1	36	0.137
Width	0.834	7.167	1	36	0.011
Length	0.959	1.556	1	36	0.22
Table 6.77. Summary of Canonical Discriminant Functions and Wilks’ Lambda Statistics according to age
Function	Eigenvalue	% of Variance	Cumulative %	Canonical Correlation
1	.649a	78.5	78.5	0.627
2	.178a	21.5	100	0.389
Test of Function(s)	Wilks' Lambda	Chi-square	df	Sig.
1 through 2	0.515	22.259	8	0.004
2	0.849	5.495	3	0.139
a For split file bootstrap split=0, first 2 canonical discriminant functions were used in the analysis.
Table 6.78. Classification Results according to age over the Black African ethmoid sinusa,c
		Age Group	Predicted Group Membership			Total
		(years)
			20-39	40-59	60+
Original	Count	20-39	9	2	1	12
		40-59	2	14	2	18
		60+	1	5	2	8
	%	20-39	75	16.7	8.3	100
		40-59	11.1	77.8	11.1	100
		60+	12.5	62.5	25	100
Cross-validatedb	Count	20-39	9	2	1	12
		40-59	4	12	2	18
		60+	1	5	2	8
	%	20-39	75	16.7	8.3	100
		40-59	22.2	66.7	11.1	100
		60+	12.5	62.5	25	100
a For split file bootstrap split=0, 65.8% of original grouped cases correctly classified.
b Cross validation is done only for those cases in the analysis. In cross validation, each case is classified by the functions derived from all cases other than that case.
c For split file bootstrap split=0, 60.5% of cross-validated grouped cases correctly classified.
Table 6.79. Summary of Canonical Discriminant Functions and Wilks’ Lambda Statistics according to sex
	Function	Eigenvalue	% of Variance	Cumulative %	Canonical Correlation
1		.199a	100	100	0.407
	Test of Function(s)	Wilks' Lambda	Chi-square	df	Sig.
	1	0.834	6.445	1	0.011
	a First 1 canonical discriminant functions were used in the analysis.
Table 6.80. Classification Results according to sex over the Black African ethmoid sinusa,c
		SEX	Predicted Group Membership		Total
			Male	Female
Original	Count	Male	6	7	13
		Female	2	23	25
	%	Male	46.2	53.8	100
		Female	8	92	100
Cross-validatedb	Count	Male	6	7	13
		Female	2	23	25
	%	Male	46.2	53.8	100
		Female	8	92	100
a 76.3% of original grouped cases correctly classified.
b Cross validation is done only for those cases in the analysis. In cross validation, each case is classified by the functions derived from all cases other than that case.
c 76.3% of cross-validated grouped cases correctly classified.
		6.4.3.5 Sphenoid Sinus
One-way ANOVA did not show statistically significant group differences according to age (p>0.05) or sex (p>0.05) therefore, DFA was not carried out. See Appendix C for ANOVA results (Table C39).
	6.4.4 Black Caribbean Dataset
		6.4.4.1 Frontal Sinus
One-way ANOVA did not show statistically significant group differences according to age (p>0.05) therefore, DFA was not carried out (see Table 6.81). One-way ANOVA did show statistically significant group differences according to sex (p<0.05) (see Table 6.81). When these variables were entered together into DFA the classification rate of 68.6% (cross-validated at 66.7%) showed the model was a goo…
Table 6.81. One-way ANOVA according to age over the Black Caribbean frontal sinus (p>0.05)
	Wilks' Lambda	F	df1	df2	Sig.
	age (p>0.05)
Volume	0.993	0.161	2	48	0.852
Height	0.992	0.198	2	48	0.821
Width	0.965	0.882	2	48	0.421
Length	0.928	1.872	2	48	0.165
	sex (p<0.05)
Volume	0.867	7.54	1	49	0.008
Height	0.953	2.422	1	49	0.126
Width	0.855	8.32	1	49	0.006
Length	0.957	2.217	1	49	0.143
Table 6.82 Summary of Canonical Discriminant Functions and Wilks’ Lambda Statistics according to sex
Function	Eigenvalue	% of Variance	Cumulative %	Canonical Correlation
1	.322a	100	100	0.494
Test of Function(s)	Wilks' Lambda	Chi-square	df	Sig.
1	0.756	13.118	4	0.011
a For split file bootstrap split=0, first 1 canonical discriminant functions were used in the analysis.
Table 6.83. Classification Results according to sex over the Black Caribbean frontal sinus a,c
		SEX	Predicted Group Membership		Total
			Male	Female
Original	Count	Male	12	12	24
		Female	4	23	27
	%	Male	50	50	100
		Female	14.8	85.2	100
Cross-validatedb	Count	Male	12	12	24
		Female	5	22	27
	%	Male	50	50	100
		Female	18.5	81.5	100
a For split file bootstrap split=0, 68.6% of original grouped cases correctly classified.
b Cross validation is done only for those cases in the analysis. In cross validation, each case is classified by the functions derived from all cases other than that case.
c For split file bootstrap split=0, 66.7% of cross-validated grouped cases correctly classified.
		6.4.4.2 Left Maxillary Sinus
One-way ANOVA did show statistically significant group differences according to age (p<0.05) (see Table 6.84). When these variables were entered together into DFA the classification rate of 58.5% (cross-validated at 54.7%) showed the model was a good fit for the data (p=0.007, p<0.05) (see Tables 6.85 and 6.86). One-way ANOVA did show statistically significant group differences according to sex (…
Table 6.84 One-way ANOVA showed group differences according to age and sex over the Black Caribbean left maxillary sinus
	Wilks' Lambda	F	df1	df2	Sig.
	age (p<0.05)
Volume	0.864	3.936	2	50	0.026
Height	0.911	2.454	2	50	0.096
Width	0.788	6.725	2	50	0.003
Length	0.881	3.378	2	50	0.042
	sex (p<0.05)
Volume	0.907	5.211	1	51	0.027
Height	0.882	6.82	1	51	0.012
Width	0.981	0.995	1	51	0.323
Length	0.938	3.361	1	51	0.073
Table 6.85. Summary of Canonical Discriminant Functions and Wilks’ Lambda Statistics according to age
Function	Eigenvalue	% of Variance	Cumulative %	Canonical Correlation
1	.331a	67.9	67.9	0.499
2	.156a	32.1	100	0.368
Test of Function(s)	Wilks' Lambda	Chi-square	df	Sig.
1 through 2	0.65	20.916	8	0.007
2	0.865	7.048	3	0.07
a For split file bootstrap split=0, first 2 canonical discriminant functions were used in the analysis
Table 6.86. Classification Results according to age over the Black Caribbean left maxillary sinusa,c
		Age Group	Predicted Group Membership			Total
		(years)
			20-39	40-59	60+
Original	Count	20-39	13	4	4	21
		40-59	9	13	4	26
		60+	0	1	5	6
	%	20-39	61.9	19	19	100
		40-59	34.6	50	15.4	100
		60+	0	16.7	83.3	100
Cross-validatedb	Count	20-39	12	4	5	21
		40-59	9	13	4	26
		60+	1	1	4	6
	%	20-39	57.1	19	23.8	100
		40-59	34.6	50	15.4	100
		60+	16.7	16.7	66.7	100
a For split file bootstrap split=0, 58.5% of original grouped cases correctly classified.
b Cross validation is done only for those cases in the analysis. In cross validation, each case is classified by the functions derived from all cases other than that case.
c For split file bootstrap split=0, 54.7% of cross-validated grouped cases correctly classified.
Table 6.87 Summary of Canonical Discriminant Functions and Wilks’ Lambda Statistics according to sex
Function	Eigenvalue	% of Variance	Cumulative %	Canonical Correlation
1	.134a	100	100	0.343
Test of Function(s)	Wilks' Lambda	Chi-square	df	Sig.
1	0.882	6.338	1	0.012
a First 1 canonical discriminant functions were used in the analysis.
Table 6.88. Classification Results according to sex over the Black Caribbean left maxillarya,c
		SEX	Predicted Group Membership		Total
			Male	Female
Original	Count	Male	19	8	27
		Female	9	17	26
	%	Male	70.4	29.6	100
		Female	34.6	65.4	100
Cross-validatedb	Count	Male	19	8	27
		Female	9	17	26
	%	Male	70.4	29.6	100
		Female	34.6	65.4	100
a 67.9% of original grouped cases correctly classified.
b Cross validation is done only for those cases in the analysis. In cross validation, each case is classified by the functions derived from all cases other than that case.
c 67.9% of cross-validated grouped cases correctly classified.
		6.4.4.3 Right Maxillary Sinus
One-way ANOVA did not show statistically significant group differences according to age (p>0.05) therefore, DFA was not carried out (see Table 6.89). One-way ANOVA did show statistically significant group differences according to sex (p<0.05) (see Table 6.89). When these variables were entered together in the DFA the model did not fit the data (p=.107, p> 0.05). When these variables were entered …
Table 6.89. One-way ANOVA according to age and sex over the Black Caribbean right maxillary sinus
	Wilks' Lambda	F	df1	df2	Sig.
	age (p>0.05)
Volume	0.93	1.906	2	51	0.159
Height	0.957	1.141	2	51	0.328
Width	0.907	2.606	2	51	0.084
Length	0.919	2.237	2	51	0.117
	sex (p<0.05)
Volume	0.946	2.94	1	52	0.092
Height	0.953	2.552	1	52	0.116
Width	0.914	4.909	1	52	0.031
Length	1	0.012	1	52	0.912
Table 6.90. Summary of Canonical Discriminant Functions and Wilks’ Lambda Statistics according to sex
Function	Eigenvalue	% of Variance	Cumulative %	Canonical Correlation
1	.094a	100	100	0.294
Test of Function(s)	Wilks' Lambda	Chi-square	df	Sig.
1	0.914	4.646	1	0.031
a First 1 canonical discriminant functions were used in the analysis
Table 6.91. Classification Results according to sex over the Black Caribbean right maxillary sinusa,c
		SEX	Predicted Group Membership		Total
			Male	Female
Original	Count	Male	15	11	26
		Female	8	20	28
	%	Male	57.7	42.3	100
		Female	28.6	71.4	100
Cross-validatedb	Count	Male	15	11	26
		Female	8	20	28
	%	Male	57.7	42.3	100
		Female	28.6	71.4	100
a 64.8% of original grouped cases correctly classified.
b Cross validation is done only for those cases in the analysis. In cross validation, each case is classified by the functions derived from all cases other than that case.
c 64.8% of cross-validated grouped cases correctly classified.
		6.4.4.4 Ethmoid Sinus
One-way ANOVA did not show statistically significant group differences according to age (p>0.05) therefore, DFA was not carried out (see Table 6.92). One-way ANOVA did show statistically significant group differences according to sex (p<0.05) (see Table 6.92). When these variables were entered together into DFA the classification rate of 70.4% (cross-validated at 63.0%) showed the model was a goo…
Table 6.92. One-way ANOVA according to age and sex over the Black Caribbean ethmoid sinus
	Wilks' Lambda	F	df1	df2	Sig.
	age (p>0.05)
Volume	0.995	0.115	2	51	0.891
Height	0.989	0.284	2	51	0.754
Width	0.934	1.814	2	51	0.173
Length	0.999	0.02	2	51	0.98
	sex (p<0.05)
Volume	0.939	3.368	1	52	0.072
Height	0.841	9.866	1	52	0.003
Width	0.975	1.306	1	52	0.258
Length	0.947	2.882	1	52	0.096
Table 6.93. Summary of Canonical Discriminant Functions and Wilks’ Lambda Statistics according to sex
Function	Eigenvalue	% of Variance	Cumulative %	Canonical Correlation
1	.215a	100	100	0.42
Test of Function(s)	Wilks' Lambda	Chi-square	df	Sig.
1	0.823	9.726	4	0.045
a For split file bootstrap split=0, first 1 canonical discriminant functions were used in the analysis.
Table 6.94. Classification Results according to sex over the Black Caribbean ethmoid sinusa,c
		SEX	Predicted Group Membership		Total
			Male	Female
Original	Count	Male	15	10	25
		Female	6	23	29
	%	Male	60	40	100
		Female	20.7	79.3	100
Cross-validatedb	Count	Male	14	11	25
		Female	9	20	29
	%	Male	56	44	100
		Female	31	69	100
a For split file bootstrap split=0, 70.4% of original grouped cases correctly classified.\
b Cross validation is done only for those cases in the analysis. In cross validation, each case is classified by the functions derived from all cases other than that case.
c For split file bootstrap split=0, 63.0% of cross-validated grouped cases correctly classified.
		6.4.4.5 Sphenoid Sinus
One-way ANOVA did not show statistically significant group differences according to age (p>0.05) therefore, DFA was not carried out (see Table 6.95). One-way ANOVA did show statistically significant group differences according to sex (p<0.05) (see Table 6.95). When these variables were entered together into DFA the classification rate of 71.0% (cross-validated at 67.7 %) showed the model was a go…
Table 6.95. One-way ANOVA did not show group differences according to age over the Black Caribbean sphenoid sinus (p>0.05)
	Wilks' Lambda	F	df1	df2	Sig.
	age (p>0.05)
Volume	0.911	2.884	2	59	0.064
Height	0.977	0.693	2	59	0.504
Width	0.941	1.863	2	59	0.164
Length	0.929	2.261	2	59	0.113
	sex (p<0.05)
Volume	0.885	7.765	1	60	0.007
Height	0.813	13.796	1	60	0
Width	0.934	4.241	1	60	0.044
Length	0.976	1.45	1	60	0.233
Table 6.96. Summary of Canonical Discriminant Functions and Wilks’ Lambda Statistics according to sex
Function	Eigenvalue	% of Variance	Cumulative %	Canonical Correlation
1	.321a	100	100	0.493
Test of Function(s)	Wilks' Lambda	Chi-square	df	Sig.
1	0.757	16.161	4	0.003
a For split file bootstrap split=0, first 1 canonical discriminant functions were used in the analysis.
Table 6.97. Classification Results according to sex over the Black Caribbean sphenoid sinusa,c
		SEX	Predicted Group Membership		Total
			Male	Female
Original	Count	Male	20	9	29
		Female	9	24	33
	%	Male	69	31	100
		Female	27.3	72.7	100
Cross-validatedb	Count	Male	18	11	29
		Female	9	24	33
	%	Male	62.1	37.9	100
		Female	27.3	72.7	100
a For split file bootstrap split=0, 71.0% of original grouped cases correctly classified.
b Cross validation is done only for those cases in the analysis. In cross validation, each case is classified by the functions derived from all cases other than that case.
c For split file bootstrap split=0, 67.7% of cross-validated grouped cases correctly classified.
	6.4.5 Indian Dataset
		6.4.5.1 Frontal Sinus
One-way ANOVA did not show statistically significant group differences according to age (p>0.05) ttherefore, DFA was not carried out (see Table 6.98). One-way ANOVA did show statistically significant group differences according to sex (p<0.05) (see Table 6.98). When these variables were entered together into DFA the classification rate of 70.1% (cross-validated at 64.2%) showed the model was a go…
Table 6.98. One-way ANOVA did not show group differences according to age and sex over the Indian frontal sinus
	Wilks' Lambda	F	df1	df2	Sig.
	age (p>0.05)
Volume	0.993	0.227	2	64	0.798
Height	0.961	1.285	2	64	0.284
Width	0.99	0.317	2	64	0.729
Length	0.985	0.487	2	64	0.617
	sex (p<0.05)
Volume	0.892	7.852	1	65	0.007
Height	0.957	2.914	1	65	0.093
Width	0.907	6.631	1	65	0.012
Length	0.971	1.975	1	65	0.165
Table 6.99. Summary of Canonical Discriminant Functions and Wilks’ Lambda Statistics according to sex
	Function	Eigenvalue	% of Variance	Cumulative %	Canonical Correlation
1		.169a	100	100	0.381
Test of Function(s)		Wilks' Lambda	Chi-square	df	Sig.
1		0.855	9.864	4	0.043
a For split file bootstrap split=0, first 1 canonical discriminant functions were used in the analysis.
Table 6.100. Classification Results according to sex over the Indian frontal sinusa,c
		SEX	Predicted Group Membership		Total
			Male	Female
Original	Count	Male	17	14	31
		Female	6	30	36
	%	Male	54.8	45.2	100
		Female	16.7	83.3	100
Cross-validatedb	Count	Male	16	15	31
		Female	9	27	36
	%	Male	51.6	48.4	100
		2	25	75	100
a For split file bootstrap split=0, 70.1% of original grouped cases correctly classified.
b Cross validation is done only for those cases in the analysis. In cross validation, each case is classified by the functions derived from all cases other than that case.
c For split file bootstrap split=0, 64.2% of cross-validated grouped cases correctly classified.
		6.4.5.2 Left Maxillary Sinus
One-way ANOVA did not show statistically significant group differences according to age (p>0.05) therefore, DFA was not carried out (see Table 6.101). One-way ANOVA did show statistically significant group differences according to sex (p<0.05) (see Table 6.101). When the variables were entered together for DFA the classification rate of 69.8% (cross-validated at 65.1%) was statistically significa…
Table 6.101. One-way ANOVA according to age and sex according to Indian left maxillary sinus
	Wilks' Lambda	F	df1	df2	Sig.
	age (p>0.05)
Volume	0.966	1.042	2	60	0.359
Height	0.961	1.208	2	60	0.306
Width	0.988	0.357	2	60	0.701
Length	0.996	0.117	2	60	0.89
	sex (p<0.05)
Volume	0.91	6.029	1	61	0.017
Height	0.881	8.216	1	61	0.006
Width	0.854	10.433	1	61	0.002
Length	0.89	7.525	1	61	0.008
Table 6.102. Summary of Canonical Discriminant Functions and Wilks’ Lambda Statistics according to sex
	Function	Eigenvalue	% of Variance		Cumulative %		Canonical Correlation
	1	.171a	100		100		0.382
Test of Function(s)		Wilks' Lambda		Chi-square		df		Sig.
	1	0.849		10.033		1		0.002
	a First 1 canonical discriminant functions were used in the analysis.
Table 6.103. Classification Results according to sex over the Indian left maxillary sinusa,c
		SEX	Predicted Group Membership		Total
			Male	Female
Original	Count	Male	21	8	29
		Female	8	26	34
	%	Male	72.4	27.6	100
		Female	23.5	76.5	100
Cross-validatedb	Count	Male	20	9	29
		Female	8	26	34
	%	Male	69	31	100
		Female	23.5	76.5	100
a 74.6% of original grouped cases correctly classified.
b Cross validation is done only for those cases in the analysis. In cross validation, each case is classified by the functions derived from all cases other than that case.
c 73.0% of cross-validated grouped cases correctly classified.
		6.4.5.3 Right Maxillary Sinus
One-way ANOVA did not show statistically significant group differences according to age (p>0.05) therefore, DFA was not carried out (see Table 6.104). One-way ANOVA did show statistically significant group differences according to sex (p<0.05) (see Table 6.104). When these variables were entered together into DFA the classification rate of 80.4% (cross-validated at 69.6%) showed the model was a g…
Table 6.104. One-way ANOVA did according to age and sex over the Indian right maxillary sinus
	Wilks' Lambda	F	df1	df2	Sig.
	age (p>0.05)
Volume	0.995	0.125	2	53	0.883
Height	0.991	0.246	2	53	0.783
Width	0.978	0.587	2	53	0.56
Length	0.973	0.726	2	53	0.489
	sex (p<0.05)
Volume	0.946	3.076	1	54	0.085
Height	0.897	6.214	1	54	0.016
Width	0.784	14.836	1	54	0
Length	0.969	1.735	1	54	0.193
Table 6.105. Summary of Canonical Discriminant Functions and Wilks’ Lambda Statistics according to sex
Function	Eigenvalue	% of Variance	Cumulative %	Canonical Correlation
1	.504a	100	100	0.579
Test of Function(s)	Wilks' Lambda	Chi-square	df	Sig.
1	0.665	21.206	4	0
a For split file bootstrap split=0, first 1 canonical discriminant functions were used in the analysis.
Table 6.106. Classification Results according to sex over the Indian right maxillary sinusa,c
		SEX	Predicted Group Membership		Total
			Male	Female
Original	Count	Male	17	7	24
		Female	4	28	32
	%	Male	70.8	29.2	100
		Female	12.5	87.5	100
Cross-validatedb	Count	Male	14	10	24
		Female	7	25	32
	%	Male	58.3	41.7	100
		Female	21.9	78.1	100
a For split file bootstrap split=0, 80.4% of original grouped cases correctly classified.
b Cross validation is done only for those cases in the analysis. In cross validation, each case is classified by the functions derived from all cases other than that case.
c For split file bootstrap split=0, 69.6% of cross-validated grouped cases correctly classified.
		6.4.5.4 Ethmoid Sinus
One-way ANOVA did not show statistically significant group differences according to age (p>0.05) therefore, DFA was not carried out (see Table 6.107). One-way ANOVA indicated statistically significant group differences according to sex (p<0.05) (see Table 6.107). When the variables were entered into DFA together the model did not fit the data (p=0.275, p>0.05). When these variables were entered i…
Table 6.107. One-way ANOVA did not show group differences according to age over the Indian ethmoid sinus(p>0.05)
	Wilks' Lambda	F	df1	df2	Sig.
	age (p>0.05)
Volume	0.998	0.075	2	60	0.928
Height	0.914	2.82	2	60	0.068
Width	0.952	1.518	2	60	0.227
Length	0.953	1.476	2	60	0.237
	sex (p<0.05)
Volume	0.994	0.364	1	61	0.549
Height	0.999	0.033	1	61	0.857
Width	0.995	0.329	1	61	0.569
Length	0.932	4.471	1	61	0.039
Table 6.108. Summary of Canonical Discriminant Functions and Wilks’ Lambda Statistics according to sex
Function	Eigenvalue	% of Variance	Cumulative %	Canonical Correlation
1	.073a	100	100	0.261
Test of Function(s)	Wilks' Lambda	Chi-square	df	Sig.
1	0.932	4.28	1	0.039
a First 1 canonical discriminant functions were used in the analysis.
Table 6.109. Classification Results according to sex over the Indian ethmoid sinusa,c
		SEX	Predicted Group Membership		Total
			Male	Female
Original	Count	Male	17	9	26
		Female	15	22	37
	%	Male	65.4	34.6	100
		Female	40.5	59.5	100
Cross-validatedb	Count	Male	17	9	26
		Female	15	22	37
	%	Male	65.4	34.6	100
		Female	40.5	59.5	100
a 61.9% of original grouped cases correctly classified
b Cross validation is done only for those cases in the analysis. In cross validation, each case is classified by the functions derived from all cases other than that case.
c 61.9% of cross-validated grouped cases correctly classified.
		6.4.5.5 Sphenoid Sinus
One-way ANOVA did not show statistically significant group differences according to age (p>0.05) or sex (p>0.05) therefore, DFA was not carried out. See Appendix C for ANOVA results (Table C60).
	6.4.6 Pakistani Dataset
One-way ANOVA and DFA were conducted with bootstrapping (with 1,000 bootstrapped samples) at 95% CI. Due to the small sample in the 60 + age group (N=3), this group was not included in the analyses.
			6.4.6.1 Frontal Sinus
One-way ANOVA did not show statistically significant group differences according to age (p>0.05) therefore, DFA was not carried out (see Table 6.110). One-way ANOVA did show statistically significant group differences according to sex (p<0.05) (see Table 6.110). When these variables were entered together into DFA the classification rate of 68.6% (cross-validated at 64.7%) showed the model was a g…
Table 6.110. One-way ANOVA according to age and sex over the Pakistani frontal sinus
	Wilks' Lambda	F	df1	df2	Sig.
	age (p>0.05)
Height	0.967	0.807	2	48	0.452
Width	0.966	0.846	2	48	0.435
Length	0.979	0.508	2	48	0.605
	sex (p<0.05)
Height	0.929	3.75	1	49	0.059
Width	0.877	6.859	1	49	0.012
Length	0.801	12.172	1	49	0.001
Table 6.111. Summary of Canonical Discriminant Functions and Wilks’ Lambda Statistics according to sex
Function	Eigenvalue	% of Variance	Cumulative %	Canonical Correlation
1	.268a	100	100	0.46
Test of Function(s)	Wilks' Lambda	Chi-square	df	Sig.
1	0.789	11.287	3	0.01
a For split file bootstrap split=0, first 1 canonical discriminant functions were used in the analysis.
Table 6.112. Classification Results according to sex over the Pakistani frontal sinusa,c
		SEX	Predicted Group Membership		Total
			Male	Female
Original	Count	Male	17	7	24
		Female	9	18	27
	%	Male	70.8	29.2	100
		Female	33.3	66.7	100
Cross-validatedb	Count	Male	16	8	24
		Female	10	17	27
	%	Male	66.7	33.3	100
		Female	37	63	100
a For split file bootstrap split=0, 68.6% of original grouped cases correctly classified.
b Cross validation is done only for those cases in the analysis. In cross validation, each case is classified by the functions derived from all cases other than that case
.
c For split file bootstrap split=0, 64.7% of cross-validated grouped cases correctly classified.
		6.4.6.2 Left Maxillary Sinus
One-way ANOVA did show statistically significant group differences according to age (p<0.05) (see Table 6.113). When these variables were entered together into DFA the classification rate of 72.3% (cross-validated at 66.0%) indicated the model was a good fit for the data (p=.002, p<.002). When the variables were entered into a stepwise discriminant classification (F to enter= 3.84, F to remove= 2…
Table 6.113. One-way ANOVA showed group differences according to age over the Pakistani left maxillary sinus
	Wilks' Lambda	F	df1	df2	Sig.
	age (p<0.05)
Volume	0.982	0.81	1	45	0.373
Height	0.997	0.118	1	45	0.733
Width	0.98	0.897	1	45	0.349
Length	0.862	7.182	1	45	0.01
	sex (p>0.05)
Volume	0.979	1.028	1	47	0.316
Height	0.953	2.307	1	47	0.135
Width	0.997	0.146	1	47	0.704
Length	0.942	2.907	1	47	0.095
Table 6.114. Summary of Canonical Discriminant Functions and Wilks’ Lambda Statistics according to age
Function	Eigenvalue	% of Variance	Cumulative %	Canonical Correlation
1	.380a	100	100	0.525
Test of Function(s)	Wilks' Lambda	Chi-square	df	Sig.
1	0.725	14.166	2	0.001
a First 1 canonical discriminant functions were used in the analysis.
Table 6.115. Classification Results according to age over the left maxillary sinusa,c
		Age Group	Predicted Group Membership		Total
			20-39	40-59
Original	Count	20-39	17	7	24
		40-59	5	18	23
	%	20-39	70.8	29.2	100
		40-59	21.7	78.3	100
Cross-validatedb	Count	20-39	16	8	24
		40-59	6	17	23
	%	20-39	66.7	33.3	100
		40-59	26.1	73.9	100
a 74.5% of original grouped cases correctly classified.
b Cross validation is done only for those cases in the analysis. In cross validation, each case is classified by the functions derived from all cases other than that case.
c 70.2% of cross-validated grouped cases correctly classified.
		6.4.6.3 Right Maxillary Sinus
One-way ANOVA did not show statistically significant group differences according to age (p>0.05) or sex (p>0.05) therefore, DFA was not carried out. See Appendix C for ANOVA results (Table C65).
		6.4.6.4 Ethmoid Sinus
One-way ANOVA did not show statistically significant group differences according to age (p>0.05) therefore, DFA was not carried out (see Table 6.116). One-way ANOVA did show statistically significant group differences according to sex (p<0.05) (see Table 6.116). When the variables were entered into DFA together the model did not fit the data (p=0.069, p>0.05). When these variables were entered in…
Table 6.116. One-way ANOVA did not show group differences according to age and sex over the Pakistani ethmoid sinus
	Wilks' Lambda	F	df1	df2	Sig.
	age (p>0.05)
Volume	0.987	0.689	1	51	0.41
Height	1	0.018	1	51	0.895
Width	0.971	1.505	1	51	0.226
Length	0.973	1.391	1	51	0.244
	sex (p<0.05)
Volume	0.999	0.041	1	54	0.84
Height	0.941	3.409	1	54	0.07
Width	0.908	5.481	1	54	0.023
Length	0.993	0.361	1	54	0.551
Table 6.117. Summary of Canonical Discriminant Functions and Wilks’ Lambda Statistics according to sex
Function		Eigenvalue	% of Variance	Cumulative %	Canonical Correlation
	1	.101a	100	100	0.304
Test of Function(s)		Wilks' Lambda	Chi-square	df	Sig.
1		0.908	5.172	1	0.023
a First 1 canonical discriminant functions were used in the analysis.
Table 6.118. Classification Results according to sex over the Pakistani ethmoid sinusa,c
		SEX	Predicted Group Membership		Total
			Male	Female
Original	Count	Male	14	11	25
		Female	7	24	31
	%	Male	56	44	100
		Female	22.6	77.4	100
Cross-validatedb	Count	Male	14	11	25
		Female	8	23	31
	%	Male	56	44	100
		Female	25.8	74.2	100
a 67.9% of original grouped cases correctly classified.
b Cross validation is done only for those cases in the analysis. In cross validation, each case is classified by the functions derived from all cases other than that case.
c 66.1% of cross-validated grouped cases correctly classified.
		6.4.6.5 Sphenoid Sinus
One-way ANOVA did not show statistically significant group differences according to age (p>0.05) or sex (p>0.05) therefore, DFA was not carried out. See Appendix C for ANOVA results (Table C68).

## Sheet: 6.5 EFA- Full Sample
6.5 EFA Coefficient Results: Entire Sample
The following section resents the results of the one-way ANOVA and Discriminant Function analyses results (with 1,000 bootstrapped samples) at 95% CI from the EFA coefficients (variables) for each ethnic group. This analysis sought to determine if there was a statistically significant relationship between the shape of the paranasal sinuses from each ethnic group, to age, sex, and ethnicity that c…
	6.5.1 Frontal Sinus
One-way ANOVA did show statistically significant group differences according to age (p<0.05) (see Table 6.119). When the variables were entered into DFA together the model did not fit the data (p=.132, p>0.05). When all of the variables were entered into a step-wise classification (F to enter= 3.84, F to remove= 2.71) the classification rate of 45.4% (cross-validated at 44.0%) showed Siny 1, Siny…
Table 6.119. One-way ANOVA according to age, sex, and ethnic group over the frontal sinus
	Wilks' Lambda	F	df1	df2	Sig.
	age (p<0.05)
Siny 1	0.97	4.147	2	270	0.017
Cosx 3	0.974	3.576	2	270	0.029
Cosx 7	0.972	3.841	2	270	0.023
Cosy 7	0.971	4.001	2	270	0.019
Siny 10	0.971	4.021	2	270	0.019
	sex (p<0.05)
sinx 2	0.982	4.83	1	271	0.029
	ethnic group (p>0.05)
sinx 1	0.982	1	5	267	0.418
siny 1	0.972	1.529	5	267	0.181
cosx 2	0.993	0.386	5	267	0.859
sinx 2	0.968	1.765	5	267	0.12
cosy 2	0.984	0.894	5	267	0.485
siny 2	0.965	1.931	5	267	0.089
cosx 3	0.972	1.564	5	267	0.171
cosy 3	0.992	0.443	5	267	0.818
siny 3	0.986	0.751	5	267	0.586
sinx 4	0.987	0.704	5	267	0.621
cosy 4	0.98	1.097	5	267	0.362
siny 4	0.975	1.381	5	267	0.232
cosx 5	0.982	0.96	5	267	0.443
cosy 5	0.988	0.632	5	267	0.675
siny 5	0.987	0.691	5	267	0.631
cosx 6	0.971	1.613	5	267	0.157
sinx 6	0.972	1.529	5	267	0.181
Table 6.120. Summary of Canonical Discriminant Functions and Wilks’ Lambda Statistics according to age over the frontal sinus
Function		Eigenvalue	% of Variance	Cumulative %	Canonical Correlation
	1	.060a	64.1	64.1	0.237
	2	.033a	35.9	100	0.18
Test of Function(s)		Wilks' Lambda	Chi-square	df	Sig.
1 through 2		0.913	24.366	6	0
2		0.968	8.815	2	0.012
a First 1 canonical discriminant functions were used in the analysis.
Table 6.121. Classification Results according to age over the frontal sinusa,c
		Age Group	Predicted Group Membership			Total
		(years)
			20-39	40-59	60+
Original	Count	20-39	43	48	7	98
		40-59	32	73	10	115
		60+	16	36	8	60
	%	20-39	43.9	49	7.1	100
		40-59	27.8	63.5	8.7	100
		60+	26.7	60	13.3	100
Cross-validatedb	Count	20-39	43	48	7	98
		40-59	35	70	10	115
		60+	16	37	7	60
	%	20-39	43.9	49	7	100
		40-59	30.4	60.9	8.7	100
		60+	26.7	61.7	11.7	100
a 45.4% of original grouped cases correctly classified.
b Cross validation is done only for those cases in the analysis. In cross validation, each case is classified by the functions derived from all cases other than that case.
c 44.0% of cross-validated grouped cases correctly classified.
	6.5.2 Left Maxillary Sinus
	One-way ANOVA did show statistically significant group differences according to age (Siny 7, p=.014, p<0.05) (see Table 6.122). When the variables were tested together, they did not pass Box M’s test and no additional DFA was conducted on these variables together. When these variables were entered into a step-wise classification (F to enter= 3.84, F to remove= 2.71), the classification rate of 42…
Table 6.122. One-way ANOVA showed group differences according to age, sex, and ethnic group of the left maxillary sinus
	Wilks' Lambda	F	df1	df2	Sig.
	age (p<0.05)
siny 7	0.972	4.362	2	307	0.014
	sex (p<0.05)
cosy 11	0.985	4.579	1	308	0.033
	ethnic group (p<0.05)
siny 1	0.926	4.84	5	304	0
cosx 2	0.914	5.689	5	304	0
sinx 2	0.919	5.369	5	304	0
cosy 2	0.896	7.051	5	304	0
cosy 4	0.92	5.281	5	304	0
siny 4	0.96	2.51	5	304	0.03
siny 5	0.946	3.475	5	304	0.005
sinx 6	0.959	2.586	5	304	0.026
Table 6.123. Summary of Canonical Discriminant Functions and Wilks’ Lambda Statistics according to age
Function		Eigenvalue	% of Variance	Cumulative %	Canonical Correlation
	1	.028a	100	100	0.166
Test of Function(s)		Wilks' Lambda	Chi-square	df	Sig.
1		0.972	8.603	2	0.014
a First 1 canonical discriminant functions were used in the analysis.
Table 6.124. Classification Results according to age over the left maxillary sinusa,c
		Age Group (years)	Predicted Group Membership			Total
			20-39	40-59	60+
Original	Count	20-39	0	110	2	112
		40-59	0	127	5	132
		60+	0	60	6	66
	%	20-39	0	98.2	1.8	100
		40-59	0	96.2	3.8	100
		60+	0	90.9	9.1	100
Cross-validatedb	Count	20-39	0	110	2	112
		40-59	0	127	5	132
		60+	0	61	5	66
	%	20-39	0	98.2	1.8	100
		40-59	0	96.2	3.8	100
		60+	0	92.4	7.6	100
a 42.9% of original grouped cases correctly classified.
b Cross validation is done only for those cases in the analysis. In cross validation, each case is classified by the functions derived from all cases other than that case.
c 42.6% of cross-validated grouped cases correctly classified.
Table 6.125. Summary of Canonical Discriminant Functions and Wilks’ Lambda Statistics according to ethnic group
Function		Eigenvalue	% of Variance	Cumulative %	Canonical Correlation
	1	.125a	63	63	0.334
	2	.074a	37	100	0.262
Test of Function(s)		Wilks' Lambda	Chi-square	df	Sig.
1 through 2		0.828	57.637	10	0
2		0.932	21.638	4	0
a First 1 canonical discriminant functions were used in the analysis.
Table 6.126. Classification Results according to ethnic group over the left maxillary sinusa,c
		Ethnic Group	Predicted Group Membership						Total
			White British	Chinese	Black African	Indian	Black Caribbean	Pakistani
Original	Count	White British	31	0	5	15	1	3	55
		Chinese	12	1	3	13	5	1	35
		Black African	17	0	7	14	14	1	53
		Indian	14	0	1	28	16	3	62
		Black Caribbean	8	0	6	16	20	3	53
		Pakistani	6	1	2	23	18	2	52
	%	White British	56.4	0	9.1	27.3	1.8	5.5	100
		Chinese	34.3	2.9	8.6	37.1	14.3	2.9	100
		Black African	32.1	0	13.2	26.4	26.4	1.9	100
		Indian	22.6	0	1.6	45.2	25.8	4.8	100
		Black Caribbean	15.1	0	11.3	30.2	37.7	5.7	100
		Pakistani	11.5	1.9	3.8	44.2	34.6	3.8	100
Cross-validatedb	Count	White British	30	0	6	15	1	3	55
		Chinese	12	0	3	14	5	1	35
		Black African	17	0	7	14	14	1	53
		Indian	14	0	1	28	16	3	62
		Black Caribbean	8	0	6	16	20	3	53
		Pakistani	6	1	2	23	18	2	52
	%	White British	54.5	0	10.9	27.3	1.8	5.5	100
		Chinese	34.3	0	8.6	40	14.3	2.9	100
		Black African	32.1	0	13.2	26.4	26.4	1.9	100
		Indian	22.6	0	1.6	45.2	25.8	4.8	100
		Black Caribbean	15.1	0	11.3	30.2	37.7	5.7	100
		Pakistani	11.5	1.9	3.8	44.2	34.6	3.8	100
a 28.7% of original grouped cases correctly classified.
b Cross validation is done only for those cases in the analysis. In cross validation, each case is classified by the functions derived from all cases other than that case.
c 28.1% of cross-validated grouped cases correctly classified.
	6.5.3 Right Maxillary Sinus
One-way ANOVA demonstrated group differences according to age (p-value<0.05)(see Table 6.127). When these variables were tested together the data did not fit the model (p= 0.205, p>.05). When these variables were entered into a step-wise classification (F to enter= 3.84, F to remove= 2.71) the classification rate of 46.6% (cross-validated at 45.3%) showed Siny 2 and Sinx 7 were the most discrimin…
Table 6.127. One-way ANOVA and Welch test showed group differences according to age, sex, and ethnic group over the right maxillary sinus
	Wilks' Lambda	F	df1	df2	Sig.
	age (p<0.05)
siny 2	0.979	3.318	2	308	0.038
sinx 7	0.958	6.768	2	308	0.001
	sex (p<0.05)
siny 15	0.981	6.076	1	309	0.014
siny 20	0.984	5.042	1	309	0.025
	ethnic group (p<0.05)
cosy 4	0.876	8.669	5	305	0
	Welch	df1	df2	Sig.
cosx 2	5.843	5	130.22	0
sinx 2	3.933	5	129.866	0.002
cosy 2	15.235	5	130.177	0
sinx 4	7.449	5	130.487	0
siny 6	3.22	5	131.862	0.009
Table 6.128. Summary of Canonical Discriminant Functions and Wilks’ Lambda Statistics according to age
Function		Eigenvalue	% of Variance	Cumulative %	Canonical Correlation
	1	.063a	93.2	93.2	0.244
	2	.005a	6.8	100	0.068
Test of Function(s)		Wilks' Lambda	Chi-square	df	Sig.
1 through 2		0.936	20.348	4	0
2		0.995	1.422	1	0.233
a First 1 canonical discriminant functions were used in the analysis.
Table 6.129. Classification Results according to age over the right maxillary sinusa,c
		Age group (years)	Predicted Group Membership			Total
			20-39	40-59	60+
Original	Count	20-39	59	58	0	117
		40-59	44	85	0	129
		60+	21	43	1	65
	%	20-39	50.4	49.6	0	100
		40-59	34.1	65.9	0	100
		60+	32.3	66.2	1.5	100
Cross-validatedb	Count	20-39	57	60	0	117
		40-59	44	84	1	129
		60+	21	44	0	65
	%	20-39	48.7	51.3	0	100
		40-59	34.1	65.1	0.8	100
		60+	32.3	67.7	0	100
a 46.6% of original grouped cases correctly classified.
b Cross validation is done only for those cases in the analysis. In cross validation, each case is classified by the functions derived from all cases other than that case.
c 45.3% of cross-validated grouped cases correctly classified.
Table 6.130. Summary of Canonical Discriminant Functions and Wilks’ Lambda Statistics according to sex
Function		Eigenvalue	% of Variance	Cumulative %	Canonical Correlation
	1	.038a	100	100	0.19
Test of Function(s)		Wilks' Lambda	Chi-square	df	Sig.
1		0.964	11.384	2	0.003
a First 1 canonical discriminant functions were used in the analysis.
Table 6.131. Classification Results according to sex over the right maxillary sinusa,c
		SEX	Predicted Group Membership		Total
			Male	Female
Original	Count	Male	59	85	144
		Female	44	123	167
	%	Male	41	59	100
		Female	26.3	73.7	100
Cross-validatedb	Count	Male	59	85	144
		Female	45	122	167
	%	Male	41	59	100
		Female	26.9	73.1	100
a 58.5% of original grouped cases correctly classified.
b Cross validation is done only for those cases in the analysis. In cross validation, each case is classified by the functions derived from all cases other than that case.
c 58.2% of cross-validated grouped cases correctly classified.
Table 6.132. Summary of Canonical Discriminant Functions and Wilks’ Lambda Statistics according to ethnic group over the right maxillary sinus
Function		Eigenvalue	% of Variance	Cumulative %	Canonical Correlation
	1	.234a	100	100	0.436
Test of Function(s)		Wilks' Lambda	Chi-square	df	Sig.
1		0.81	64.543	5	0
a First 1 canonical discriminant functions were used in the analysis.
Table 6.133. Classification Results according to ethnic group over the right maxillary sinusa,c
		Ethnic Group	Predicted Group Membership						Total
			White British	Chinese	Black African	Indian	Black Caribbean	Pakistani
Original	Count	White British	37	0	5	11	0	1	54
		Chinese	9	0	2	17	0	3	31
		Black African	18	0	8	28	0	3	57
		Indian	11	0	3	42	0	5	61
		Black Caribbean	13	0	3	35	0	5	56
		Pakistani	6	0	3	36	0	7	52
	%	White British	68.5	0	9.3	20.4	0	1.9	100
		Chinese	29	0	6.5	54.8	0	9.7	100
		Black African	31.6	0	14	49.1	0	5.3	100
		Indian	18	0	4.9	68.9	0	8.2	100
		Black Caribbean	23.2	0	5.4	62.5	0	8.9	100
		Pakistani	11.5	0	5.8	69.2	0	13.5	100
Cross-validatedb	Count	White British	37	0	5	11	0	1	54
		Chinese	9	0	2	17	0	3	31
		Black African	18	0	8	28	0	3	57
		Indian	11	0	3	41	0	6	61
		Black Caribbean	13	0	3	35	0	5	56
		Pakistani	6	0	3	39	0	4	52
	%	White British	68.5	0	9.3	20.4	0	1.9	100
		Chinese	29	0	6.5	54.8	0	9.7	100
		Black African	31.6	0	14	49.1	0	5.3	100
		Indian	18	0	4.9	67.2	0	9.8	100
		Black Caribbean	23.2	0	5.4	62.5	0	8.9	100
		Pakistani	11.5	0	5.8	75	0	7.7	100
a 30.2% of original grouped cases correctly classified.
b Cross validation is done only for those cases in the analysis. In cross validation, each case is classified by the functions derived from all cases other than that case.
c 28.9% of cross-validated grouped cases correctly classified.
	6.5.4 Ethmoid Sinus (Anterior Coefficients)
One-way ANOVA showed statistically significant group differences according to age (p-value <0.05) (see Table 6.134). When these variables were entered together into DFA the model did not fit the data (p>0.05). When these variables were entered into a step-wise classification (F to enter= 3.84, F to remove= 2.71) the classification rate of 44.8% (cross-validated at 43.6 %) showed Siny 1, Cosx 8, s…
Table 6.134. One-way ANOVA showed group differences according to age, sex, and ethnic group over the (anterior) ethmoid sinus
	Wilks' Lambda	F	df1	df2	Sig.
	age(p<0.05)
siny 1	0.97	4.872	2	316	0.008
cosx 8	0.943	4.665	4	316	0.001
sinx 10	0.918	4.56	6	316	0
	sex (p<0.05)
cosy 16	0.981	6.013	1	317	0.015
sinx 3	0.965	5.751	2	316	0.004
siny 17	0.951	5.427	3	315	0.001
	ethnic group (p<0.05)
cosy 1	0.936	4.274	5	313	0.001
cosx 7	0.882	4.053	5	313	0
Table 6.135. Summary of Canonical Discriminant Functions and Wilks’ Lambda Statistics according to age
Function		Eigenvalue	% of Variance	Cumulative %	Canonical Correlation
	1	.059a	67.7	67.7	0.236
	2	.028a	32.3	100	0.166
Test of Function(s)		Wilks' Lambda	Chi-square	df	Sig.
1		0.918	26.866	6	0
1 through 2		0.973	8.754	2	0.013
a First 1 canonical discriminant functions were used in the analysis.
Table 6.136. Classification Results according to age over the (anterior) ethmoid sinusa,c
		Age Group (Years)	Predicted Group Membership			Total
			20-39	40-59	60+
Original	Count	20-39	30	74	10	114
		40-59	28	94	10	132
		60+	16	38	19	73
	%	20-39	26.3	64.9	8.8	100
		40-59	21.2	71.2	7.6	100
		60+	21.9	52.1	26	100
Cross-validatedb	Count	20-39	29	75	10	114
		40-59	29	92	11	132
		60+	15	40	18	73
	%	20-39	25.4	65.8	8.8	100
		40-59	22	69.7	8.3	100
		60+	20.5	54.8	24.7	100
a 44.8% of original grouped cases correctly classified.
b Cross validation is done only for those cases in the analysis. In cross validation, each case is classified by the functions derived from all cases other than that case.
c 43.6% of cross-validated grouped cases correctly classified.
Table 6.137. Summary of Canonical Discriminant Functions and Wilks’ Lambda Statistics according to sex
		Eigenvalue	% of Variance	Cumulative %	Canonical Correlation
Function
	1	.052a	100	100	0.222
Test of Function(s)		Wilks' Lambda	Chi-square	df	Sig.
1		0.951	15.9	3	0.001
a First 1 canonical discriminant functions were used in the analysis.
Table 6.138. Classification Results according to sex over the (anterior) ethmoid sinusa,c
		SEX	Predicted Group Membership		Total
			Male	Female
Original	Count	Male	53	91	144
		Female	43	132	175
	%	Male	36.8	63.2	100
		Female	24.6	75.4	100
Cross-validatedb	Count	Male	53	91	144
		Female	44	131	175
	%	Male	36.8	63.2	100
		Female	25.1	74.9	100
a 58.0% of original grouped cases correctly classified.
b Cross validation is done only for those cases in the analysis. In cross validation, each case is classified by the functions derived from all cases other than that case.
c 57.7% of cross-validated grouped cases correctly classified.
Table 6.139. Summary of Canonical Discriminant Functions and Wilks’ Lambda Statistics according to ethnic group
Function		Eigenvalue	% of Variance	Cumulative %	Canonical Correlation
	1	.117a	88.2	88.2	0.323
	2	.016a	11.8	100	0.124
Test of Function(s)		Wilks' Lambda	Chi-square	df	Sig.
1		0.882	39.524	10	0
1 through 2		0.985	4.858	4	0.302
a First 1 canonical discriminant functions were used in the analysis.
Table 6.140. Classification Results according to ethnic group over the (anterior) ethmoid sinusa,c
		Ethnic Group	Predicted Group Membership						Total
			White British	Chinese	Black African	Indian	Black Caribbean	Pakistani
Original	Count	White British	7	0	9	29	1	9	55
		Chinese	6	0	9	13	0	9	37
		Black African	1	0	32	14	2	7	56
		Indian	0	0	12	39	0	12	63
		Black Caribbean	4	0	19	23	2	7	55
		Pakistani	5	0	7	28	0	13	53
	%	White British	12.7	0	16.4	52.7	1.8	16.4	100
		Chinese	16.2	0	24.3	35.1	0	24.3	100
		Black African	1.8	0	57.1	25	3.6	12.5	100
		Indian	0	0	19	61.9	0	19	100
		Black Caribbean	7.3	0	34.5	41.8	3.6	12.7	100
		Pakistani	9.4	0	13.2	52.8	0	24.5	100
Cross-validatedb	Count	White British	5	0	9	29	1	11	55
		Chinese	6	0	9	13	0	9	37
		Black African	1	0	31	15	2	7	56
		Indian	0	0	12	39	0	12	63
		Black Caribbean	4	0	20	23	1	7	55
		Pakistani	5	0	7	28	0	13	53
	%	White British	9.1	0	16.4	52.7	1.8	20	100
		Chinese	16.2	0	24.3	35.1	0	24.3	100
		Black African	1.8	0	55.4	26.8	3.6	12.5	100
		Indian	0	0	19	61.9	0	19	100
		Black Caribbean	7.3	0	36.4	41.8	1.8	12.7	100
		Pakistani	9.4	0	13.2	52.8	0	24.5	100
a 29.2% of original grouped cases correctly classified.
b Cross validation is done only for those cases in the analysis. In cross validation, each case is classified by the functions derived from all cases other than that case.
c 27.9% of cross-validated grouped cases correctly classified.
	6.5.5 Ethmoid Sinus (Superior Coefficients)
One-way ANOVA indicated group differences according to age (p<0.05) (see Table 6.141). When the variables were entered together for DFA the model did not fit the data (p=.922, p>.05). When these variables were entered into a step-wise classification (F to enter= 3.84, F to remove= 2.71) the classification rate of 43.3% (cross-validated at 43.0 %) showed Siny 1 was the most discriminant and only v…
Table 6.141. One-way ANOVA showed group differences according to age, sex, and ethnic group over the (superior) ethmoid sinus
	Wilks' Lambda	F	df1	df2	Sig.
	age (p<0.05)
siny 1	0.977	3.827	2	325	0.023
	sex (p<0.05)
siny 14	0.972	9.399	1	326	0.002
	ethnic group (p>0.05)
siny 1	0.961	2.621	5	322	0.024
cosy 6	0.967	2.202	5	322	0.054
Table 6.142. Summary of Canonical Discriminant Functions and Wilks’ Lambda Statistics according to age
Function		Eigenvalue	% of Variance	Cumulative %	Canonical Correlation
	1	.024a	100	100	0.152
Test of Function(s)		Wilks' Lambda	Chi-square	df	Sig.
1		0.977	7.565	2	0.023
a First 1 canonical discriminant functions were used in the analysis.
Table 6.143. Classification Results according to age over the (superior) ethmoid sinusa,c
		Age group (years)	Predicted Group Membership			Total
			20-39	40-59	60+
Original	Count	20-39	61	60	0	121
		40-59	52	81	0	133
		60+	24	50	0	74
	%	20-39	50.4	49.6	0	100
		40-59	39.1	60.9	0	100
		60+	32.4	67.6	0	100
Cross-validatedb	Count	20-39	61	60	0	121
		40-59	53	80	0	133
		60+	24	50	0	74
	%	20-39	50.4	49.6	0	100
		40-59	39.8	60.2	0	100
		60+	32.4	67.6	0	100
a 43.3% of original grouped cases correctly classified.
b Cross validation is done only for those cases in the analysis. In cross validation, each case is classified by the functions derived from all cases other than that case.
c 43.0% of cross-validated grouped cases correctly classified.
Table 6.144. Summary of Canonical Discriminant Functions and Wilks’ Lambda Statistics according to sex
Function		Eigenvalue	% of Variance	Cumulative %	Canonical Correlation
	1	.029a	100	100	0.167
Test of Function(s)		Wilks' Lambda	Chi-square	df	Sig.
1		0.972	9.251	1	0.002
a First 1 canonical discriminant functions were used in the analysis.
Table 6.145. Classification Results according to sex (superior) ethmoid sinusa,c
		SEX	Predicted Group Membership		Total
			Male	Female
Original	Count	Male	51	98	149
		Female	41	138	179
	%	Male	34.2	65.8	100
		Female	22.9	77.1	100
Cross-validatedb	Count	Male	51	98	149
		Female	41	138	179
	%	Male	34.2	65.8	100
		Female	22.9	77.1	100
a 57.6% of original grouped cases correctly classified.
b Cross validation is done only for those cases in the analysis. In cross validation, each case is classified by the functions derived from all cases other than that case.
c 57.6% of cross-validated grouped cases correctly classified.
Table 6.146. Summary of Canonical Discriminant Functions and Wilks’ Lambda Statistics according to ethnic group
Function		Eigenvalue	% of Variance	Cumulative %	Canonical Correlation
	1	.062a	92.5	92.5	0.242
	2	.005a	7.5	100	0.071
Test of Function(s)		Wilks' Lambda	Chi-square	df	Sig.
1		0.937	21.098	10	0.02
1 through 2		0.995	1.628	4	0.804
a First 1 canonical discriminant functions were used in the analysis.
Table 6.147. Classification Results according to ethnic group over the (superior) ethmoid sinusa,c
		Ethnic Group	Predicted Group Membership						Total
			White British	Chinese	Black African	Indian	Black Caribbean	Pakistani
Original	Count	White British	0	2	19	33	0	0		54
		Chinese	0	0	19	18	0	0		37
		Black African	0	2	30	24	0	0		56
		Indian	0	1	16	52	0	0		69
		Black Caribbean	0	0	18	40	0	0		58
		Pakistani	0	1	20	33	0	0		54
	%	White British	0	3.7	35.2	61.1	0	0		100
		Chinese	0	0	51.4	48.6	0	0		100
		Black African	0	3.6	53.6	42.9	0	0		100
		Indian	0	1.4	23.2	75.4	0	0		100
		Black Caribbean	0	0	31	69	0	0		100
		Pakistani	0	1.9	37	61.1	0	0		100
Cross-validatedb	Count	White British	0	2	19	33	0	0		54
		Chinese	0	0	19	18	0	0		37
		Black African	0	2	29	25	0	0		56
		Indian	0	1	17	50	0	1		69
		Black Caribbean	0	0	18	40	0	0		58
		Pakistani	0	1	20	33	0	0		54
	%	White British	0	3.7	35.2	61.1	0	0		100
		Chinese	0	0	51.4	48.6	0	0		100
		Black African	0	3.6	51.8	44.6	0	0		100
		Indian	0	1.4	24.6	72.5	0	1.4		100
		Black Caribbean	0	0	31	69	0	0		100
		Pakistani	0	1.9	37	61.1	0	0		100
a 25.0% of original grouped cases correctly classified
.
b Cross validation is done only for those cases in the analysis. In cross validation, each case is classified by the functions derived from all cases other than that case.
c 24.1% of cross-validated grouped cases correctly classified
	6.5.6 Sphenoid Sinus (Anterior Coefficients)
One-way ANOVA indicated statistically significant group differences according to age (p<0.05) (see Table 6.148). When the variables were entered together for DFA the model did not fit the data (p>.05). When the variables were entered into step-wise classification, the variables did not pass the Box’s M test (p=.004, p<0.05) and further DFA was not carried out. One-way ANOVA indicated statisticall…
Table 6.148. One-way ANOVA according to age, sex, and ethnic group over the (anterior) sphenoid sinus
	Wilks' Lambda	F	df1	df2	Sig.
	Age (p<0.05)
cosx 10	0.968	5.16	2	316	0.006
cosy 8	0.943	4.721	4	630	0.001
	sex (p<0.05)
cosx 5	0.971	9.519	1	317	0.002
	0.978	7.225	1	317	0.008
siny 16
	ethnic group (p<0.05)
siny 3	0.927	4.928	5	313	0
cosy 7	0.962	2.462	5	313	0.033
Table 6.149. Summary of Canonical Discriminant Functions and Wilks’ Lambda Statistics according to sex
Function		Eigenvalue	% of Variance	Cumulative %	Canonical Correlation
	1	.067a	100	100	0.251
Test of Function(s)		Wilks' Lambda	Chi-square	df	Sig.
1		0.937	20.468	3	0
a First 1 canonical discriminant functions were used in the analysis.
Table 6.150. Classification Results according to sex over the (anterior) sphenoid sinusa,c
		SEX	Predicted Group Membership		Total
			Male	Female
Original	Count	Male	57	84	141
		Female	37	141	178
	%	Male	40.4	59.6	100
		Female	20.8	79.2	100
Cross-validatedb	Count	Male	56	85	141
		Female	39	139	178
	%	Male	39.7	60.3	100
		Female	21.9	78.1	100
a 62.1% of original grouped cases correctly classified.
b Cross validation is done only for those cases in the analysis. In cross validation, each case is classified by the functions derived from all cases other than that case.
c 61.1% of cross-validated grouped cases correctly classified
	6.5.7 Sphenoid Sinus (Superior Coefficients)
One-way ANOVA showed group differences according to age (p<0.05) (see Table 6.151). When the variables were entered together for DFA the model did not fit the data (p=.705, p>.05). When these variables were entered into a step-wise classification (F to enter= 3.84, F to remove= 2.71) the classification rate of 41.1% (cross-validated at 40.5 %) showed Siny10 was the most discriminant and only vari…
Table 6.151. One-way ANOVA showed group differences according to age, sex, and ethnic group over the (superior) sphenoid sinus
	Wilks' Lambda	F	df1	df2	Sig.
	age (p<0.05)
siny 10	0.97	4.888	2	318	0.008
	sex (p<0.05)
cosx 11	0.985	4.782	1	319	0.029
siny 6	0.973	4.452	2	318	0.012
	ethnic group (p<0.05)
sinx 9	0.965	2.281	5	315	0.047
Table 6.152. Summary of Canonical Discriminant Functions and Wilks’ Lambda Statistics according to age
Function		Eigenvalue	% of Variance	Cumulative %	Canonical Correlation
	1	.031a	100	100	0.173
Test of Function(s)		Wilks' Lambda	Chi-square	df	Sig.
1		0.97	9.629	2	0.008
a First 1 canonical discriminant functions were used in the analysis.
Table 6.153. Classification Results according to age over the (superior) sphenoid sinusa,c
		Age Group (years)	Predicted Group Membership			Total
			20-39	40-59	60+
Original	Count	20-39	0	113	6	119
		40-59	0	126	7	133
		60+	0	63	6	69
	%	20-39	0	95	5	100
		40-59	0	94.7	5.3	100
		60+	0	91.3	8.7	100
Cross-validatedb	Count	20-39	0	112	7	119
		40-59	0	124	9	133
		60+	0	63	6	69
	%	20-39	0	94.1	5.9	100
		40-59	0	93.2	6.8	100
		60+	0	91.3	8.7	100
a 41.1% of original grouped cases correctly classified.
b Cross validation is done only for those cases in the analysis. In cross validation, each case is classified by the functions derived from all cases other than that case.
c 40.5% of cross-validated grouped cases correctly classified.
Table 6.154. Summary of Canonical Discriminant Functions and Wilks’ Lambda Statistics according to sex
Function		Eigenvalue	% of Variance	Cumulative %	Canonical Correlation
	1	.028a	100	100	0.165
Test of Function(s)		Wilks' Lambda	Chi-square	df	Sig.
1		0.973	8.782	2	0.012
a First 1 canonical discriminant functions were used in the analysis.
Table 6.155. Classification Results according to sex over the (superior) sphenoid sinusa,c
		SEX	Predicted Group Membership		Total
			Male	Female
Original	Count	Male	49	97	146
		Female	35	140	17
	%	Male	33.6	66.4	100
		Female	20	80	100
Cross-validatedb	Count	Male	49	97	146
		Female	35	140	175
	%	Male	33.6	66.4	100
		Female	20	80	100
a 58.9% of original grouped cases correctly classified.
b Cross validation is done only for those cases in the analysis. In cross validation, each case is classified by the functions derived from all cases other than that case.
c 58.9% of cross-validated grouped cases correctly classified.
Table 6.156. Summary of Canonical Discriminant Functions and Wilks’ Lambda Statistics according to ethnic group
Function		Eigenvalue	% of Variance	Cumulative %	Canonical Correlation
	1	.036a	100	100	0.187
Test of Function(s)		Wilks' Lambda	Chi-square	df	Sig.
1		0.965	11.256	5	0.047
a First 1 canonical discriminant functions were used in the analysis.
Table 6.157. Classification Results according to ethnic group (superior) sphenoid sinusa,c
		Ethnic Group	Predicted Group Membership							Total
			White British	Chinese	Black African	Indian	Black Caribbean	Pakistani
Original	Count	White British	0	0	4	42	3	6	55
		Chinese	0	0	1	26	6	2	35
		Black African	0	0	4	39	1	3	47
		Indian	0	0	2	52	4	12	70
		Black Caribbean	0	0	3	40	6	8	57
		Pakistani	0	0	2	41	1	13	57
	%	White British	0	0	7.3	76.4	5.5	10.9	100
		Chinese	0	0	2.9	74.3	17.1	5.7	100
		Black African	0	0	8.5	83	2.1	6.4	100
		Indian	0	0	2.9	74.3	5.7	17.1	100
		Black Caribbean	0	0	5.3	70.2	10.5	14	100
		Pakistani	0	0	3.5	71.9	1.8	22.8	100
Cross-validatedb	Count	White British	0	0	4	42	3	6	55
		Chinese	0	0	1	26	6	2	35
		Black African	0	0	0	39	5	3	47
		Indian	0	0	2	46	8	14	70
		Black Caribbean	0	0	8	41	0	8	57
		Pakistani	0	0	2	43	1	11	57
	%	White British	0	0	7.3	76.4	5.5	10.9	100
		Chinese	0	0	2.9	74.3	17.1	5.7	100
		Black African	0	0	0	83	10.6	6.4	100
		Indian	0	0	2.9	65.7	11.4	20	100
		Black Caribbean	0	0	14	71.9	0	14	100
		Pakistani	0	0	3.5	75.4	1.8	19.3	100
a 23.4% of original grouped cases correctly classified.
b Cross validation is done only for those cases in the analysis. In cross validation, each case is classified by the functions derived from all cases other than that case.
c 17.8% of cross-validated grouped cases correctly classified.

## Sheet: 6.6 EFA - Ethinic Group
6.6 EFA Coefficient Results: Ethnic Group
The following chapter presents the results of the one-way ANOVA and Discriminant Function analyses results (with 1,000 bootstrapped samples) at 95% CI from the EFA coefficients (variables) for each ethnic group. These results aimed to determine if there was a statistically significant relationship between the shape of the paranasal sinuses from each ethnic group, to age, sex, and ethnicity that c…
	6.6.1 White British Dataset
		6.6.1.1 Frontal Sinus
One-way ANOVA did not show statistically significant group differences according to age (p>0.05) (see Table 6.158). Therefore, DFA was not carried out further. In contrast, one-way ANOVA showed statistically significant group differences according to sex (p<0.05) (see Table Table 6.158), however, when the variables were entered into DFA, the resulting model did not fit the data (p=.08, p>.05). Wh…
Table 6.158. One-way ANOVA according to age and sex over the White British frontal sinus (EFA)
	Wilks' Lambda	F	df1	df2	Sig.
	age (p>0.05)
sinx 1	0.956	0.843	2	37	0.438
cosy 1	0.975	0.465	2	37	0.632
siny 1	0.872	2.728	2	37	0.079
cosx 2	0.967	0.641	2	37	0.533
sinx 2	0.944	1.087	2	37	0.348
cosy 2	0.951	0.962	2	37	0.392
siny 2	0.935	1.283	2	37	0.289
cosx 3	0.941	1.166	2	37	0.323
sinx 3	0.969	0.59	2	37	0.56
cosy 3	0.96	0.766	2	37	0.472
siny 3	0.972	0.542	2	37	0.586
	sex (p<0.05)
siny 4	0.865	5.91	1	38	0.02
Table 6.159. Summary of Canonical Discriminant Functions and Wilks’ Lambda Statistics according to sex
Function		Eigenvalue	% of Variance	Cumulative %	Canonical Correlation
	1	.156a	100	100	0.367
Test of Function(s)		Wilks' Lambda	Chi-square	df	Sig.
1		0.865	5.421	1	0.02
a First 1 canonical discriminant functions were used in the analysis.
Table 6.160. Classification Results according to sex over the White British frontal sinusa,c
		SEX	Predicted Group Membership		Total
			Male	Female
Original	Count	Male	10	8	18
		Female	5	17	22
	%	Male	55.6	44.4	100
		Female	22.7	77.3	100
Cross-validatedb	Count	Male	10	8	18
		Female	5	17	22
	%	Male	55.6	44.4	100
		Female	22.7	77.3	100
a 67.5% of original grouped cases correctly classified.
b Cross validation is done only for those cases in the analysis. In cross validation, each case is classified by the functions derived from all cases other than that case.
c 67.5% of cross-validated grouped cases correctly classified.
		6.6.1.2 Left Maxillary Sinus
One-way ANOVA did not show statistically significant group differences according to age (p>0.05) or sex (p>0.05) therefore, DFA was not carried out. The full data are presented in Appendix C ANOVA results (Table C103).
		6.6.1.3 Right Maxillary Sinus
One-way ANOVA did not show statistically significant group differences according to age (p>0.05) or sex (p>0.05) therefore, DFA was not carried out. The full data are presented in Appendix C ANOVA results (Table C104).
		6.6.1.4 Ethmoid Sinus (Anterior Coefficients)
One-way ANOVA did not show statistically significant group differences according to age (p>0.05) or sex (p>0.05) therefore, DFA was not carried out. The full data are presented in Appendix C ANOVA results (Table C105).
		6.6.1.5 Ethmoid Sinus (Superior Coefficients)
One-way ANOVA did not show statistically significant group differences according to age (p>0.05) or sex (p>0.05) therefore, DFA was not carried out. The full data are presented in Appendix C ANOVA results (Table C106).
		6.6.1.6 Sphenoid (Anterior Coefficients)
One-way ANOVA did not show statistically significant group differences according to age therefore, DFA was not carried further (p>0.05) (see Table 6.161). One-way ANOVA showed statistically significant group differences according to sex (see Table 6.161). When the variables were entered into together DFA showed that the model did not fit the data (p=.454, p>.05). When these variables were entered…
Table 6.161. One-way ANOVA did not show group differences according to age and sex over the White British (Anterior) sphenoid sinus (EFA)
	Wilks' Lambda	F	df1	df2	Sig.
	age (p>0.05)
siny 1	0.944	1.446	2	49	0.245
cosx 2	0.898	2.793	2	49	0.071
sinx 2	0.99	0.258	2	49	0.774
cosy 2	0.987	0.312	2	49	0.733
siny 2	0.989	0.268	2	49	0.766
cosx 3	0.999	0.027	2	49	0.973
sinx 3	0.996	0.095	2	49	0.91
cosy 3	0.928	1.888	2	49	0.162
siny 3	0.999	0.024	2	49	0.976
cosx 4	0.958	1.068	2	49	0.352
	sex (p<0.05)
siny 5	0.904	5.331	1	50	0.025
Table 6.162. Summary of Canonical Discriminant Functions and Wilks’ Lambda Statistics according to sex
Function		Eigenvalue	% of Variance	Cumulative %	Canonical Correlation
	1	.107a	100	100	0.31
Test of Function(s)		Wilks' Lambda	Chi-square	df	Sig.
1		0.904	5.015	1	0.025
a First 1 canonical discriminant functions were used in the analysis.
Table 6.163. Classification Results according to sex over the White British (Anterior) sphenoid sinus (EFA)a,c
		SEX	Predicted Group Membership		Total
			Male	Female
Original	Count	Male	14	10	24
		Female	9	19	28
	%	Male	58.3	41.7	100
		Female	32.1	67.9	100
Cross-validatedb	Count	Male	14	10	24
		Female	9	19	28
	%	Male	58.3	41.7	100
		Female	32.1	67.9	100
a 63.5% of original grouped cases correctly classified.
b Cross validation is done only for those cases in the analysis. In cross validation, each case is classified by the functions derived from all cases other than that case.
c 63.5% of cross-validated grouped cases correctly classified.
		6.6.1.7 Sphenoid (Superior Coefficients)
One-way ANOVA did not show statistically significant group differences according to age therefore, DFA was not carried out (p>0.05) (see Table 6.164). One-way ANOVA showed statistically significant group differences according to sex (p<0.05) (see Table 6.164). When the variables were entered into together DFA showed that the model did not fit the data (p=.349, p>.05). When these variables were en…
Table 6.164. One-way ANOVA according to age and sex over the White British (Superior) sphenoid sinus (EFA)
	Wilks' Lambda	F	df1	df2	Sig.
	age (p>0.05)
sinx 1	0.974	0.627	2	47	0.539
cosy 1	0.982	0.428	2	47	0.654
cosx 2	0.994	0.132	2	47	0.877
sinx 2	0.983	0.416	2	47	0.662
cosy 2	0.981	0.455	2	47	0.638
siny 2	0.993	0.155	2	47	0.857
cosx 3	0.989	0.261	2	47	0.771
sinx 3	0.991	0.218	2	47	0.805
cosy 3	0.995	0.121	2	47	0.886
siny 3	0.991	0.205	2	47	0.815
cosx 4	0.989	0.265	2	47	0.769
	sex (p<0.05)
cosy 4	0.888	6.067	1	48	0.017
Table 6.165. Summary of Canonical Discriminant Functions and Wilks’ Lambda Statistics according to sex
Function		Eigenvalue	% of Variance	Cumulative %	Canonical Correlation
	1	.126a	100	100	0.335
Test of Function(s)		Wilks' Lambda	Chi-square	df	Sig.
1		0.888	5.654	1	0.017
a First 1 canonical discriminant functions were used in the analysis.
Table 6.166. Classification Results according to sex over the White British (Superior) sphenoid sinusa,c
		SEX	Predicted Group Membership		Total
			Male	Female
Original	Count	Male	10	12	22
		Female	7	21	28
	%	Male	45.5	54.5	100
		Female	25	75	100
Cross-validatedb	Count	Male	10	12	22
		Female	7	21	28
	%	Male	45.5	54.5	100
		Female	25	75	100
a 62.0% of original grouped cases correctly classified.
b Cross validation is done only for those cases in the analysis. In cross validation, each case is classified by the functions derived from all cases other than that case.
c 62.0% of cross-validated grouped cases correctly classified.
6.6.2 Chinese Dataset
One-way ANOVA and DFA were conducted with bootstrapping (with 1,000 bootstrapped samples) at 95% CI. Due to the sample size distribution, the 20-39 years age group was not included in the analysis (N=4).
		6.6.2.1 Frontal Sinus
One-way ANOVA showed statistically significant group differences according to age (p-value <.05) (see Table 6.167). When the variables were entered into together DFA showed that the model did not fit the data (p=.310, p>.05). When these variables were entered into a step-wise classification (F to enter= 3.84, F to remove= 2.71) the classification rate of 77.8% (cross-validated at 77.8 %) showed S…
Table 6.167. One-way ANOVA showed group differences according to age and sex over Chinese frontal sinus (EFA) (p<0.05)
	Wilks' Lambda	F	df1	df2	Sig.
	age (p<0.05)
sinx 2	0.706	6.665	1	16	0.02
cosy 2	0.748	5.391	1	16	0.034
	sex (p<0.05)
cosx 2	0.709	8.202	1	20	0.01
Table 6. 168. Summary of Canonical Discriminant Functions and Wilks’ Lambda Statistics
Function		Eigenvalue	% of Variance	Cumulative %	Canonical Correlation
	1	.417a	100	100	0.542
Test of Function(s)		Wilks' Lambda	Chi-square	df	Sig.
1		0.706	5.397	1	0.02
a First 1 canonical discriminant functions were used in the analysis.
Table 6.169. Classification Results according to age over Chinese frontal sinus)a,c
		Age Group	Predicted Group Membership		Total
		(years)
			40-59	60+
Original	Count	40-59	6	2	8
		60+	2	8	10
		Ungrouped cases	1	3	4
	%	40-59	75	25	100
		60+	20	80	100
		Ungrouped cases	25	75	100
Cross-validatedb	Count	40-59	6	2	8
		60+	2	8	10
	%	40-59	75	25	100
		60+	20	80	100
a 77.8% of original grouped cases correctly classified.
b Cross validation is done only for those cases in the analysis. In cross validation, each case is classified by the functions derived from all cases other than that case.
c 77.8% of cross-validated grouped cases correctly classified.
Table 6.170. Summary of Canonical Discriminant Functions and Wilks’ Lambda Statistics according to sex
Function		Eigenvalue	% of Variance	Cumulative %	Canonical Correlation
	1	.410a	100	100	0.539
Test of Function(s)		Wilks' Lambda	Chi-square	df	Sig.
1		0.709	6.701	1	0.01
a First 1 canonical discriminant functions were used in the analysis.
Table 6.171. Classification Results according to sex over Chinese frontal sinusa,c
		SEX	Predicted Group Membership		Total
			Male	Female
Original	Count	Male	4	4	8
		Female	1	13	14
	%	Male	50	50	100
		Female	7.1	92.9	100
Cross-validatedb	Count	Male	3	5	8
		Female	2	12	14
	%	Male	37.5	62.5	100
		Female	14.3	85.7	100
a 77.3% of original grouped cases correctly classified.
b Cross validation is done only for those cases in the analysis. In cross validation, each case is classified by the functions derived from all cases other than that case.
c 68.2% of cross-validated grouped cases correctly classified.
6.6.2.2 Left Maxillary Sinus
One-way ANOVA did not show statistically significant group differences according to age (p>0.05) or sex (p>0.05) therefore, DFA was not carried out. See Appendix C for one-way ANOVA results (Table C115).
		6.6.2.3 Right Maxillary Sinus
One-way ANOVA did not show statistically significant group differences according to age (p>0.05) or sex (p>0.05) therefore, DFA was not carried out. See Appendix C for one-way ANOVA results (Table C116).
		6.6.2.4 Ethmoid Sinus (Anterior Coefficients)
One-way ANOVA showed statistically significant group differences according to age (p<0.05) (see Table 6.172). When the variables were entered into together DFA showed that the model did not fit the data (p=.686, p>.05). When these variables were entered into a step-wise classification (F to enter= 3.84, F to remove= 2.71) the classification rate of 53.3% (cross-validated at 53.3 %) showed Cosx 2 …
Table 6.172 One-way ANOVA according to age and sex over the Chinese (anterior) ethmoid sinus (EFA)
	Wilks' Lambda	F	df1	df2	Sig.
	age (p<0.05)
cosx 2	0.857	4.665	1	28	0.039
	sex (p>0.05)
sinx 1	0.94	2.217	1	35	0.145
cosy 1	0.997	0.118	1	35	0.733
siny 1	0.999	0.025	1	35	0.874
cosx 2	0.973	0.959	1	35	0.334
sinx 2	0.97	1.082	1	35	0.305
cosy 2	0.957	1.584	1	35	0.217
siny 2	0.996	0.132	1	35	0.718
cosx 3	0.994	0.212	1	35	0.648
sinx 3	0.993	0.239	1	35	0.628
cosy 3	0.939	2.29	1	35	0.139
siny 3	0.986	0.499	1	35	0.484
sinx 4	0.998	0.085	1	35	0.773
Table 6.173. Summary of Canonical Discriminant Functions and Wilks’ Lambda Statistics according to age
Function		Eigenvalue	% of Variance	Cumulative %	Canonical Correlation
	1	.167a	100	100	0.378
Test of Function(s)		Wilks' Lambda	Chi-square	df	Sig.
1		0.857	4.238	1	0.04
a First 1 canonical discriminant functions were used in the analysis.
Table 6.174 Classification Results according to age over the Chinese (anterior) ethmoid sinusa,c
		Age Group	Predicted Group Membership		Total
		(years)
			40-59	60+
Original	Count	40-59	9	6	15
		60+	8	7	15
		Ungrouped cases	3	4	7
	%	40-59	60	40	100
		60+	53.3	46.7	100
		Ungrouped cases	42.9	57.1	100
Cross-validatedb	Count	40-59	9	6	15
		60+	8	7	15
	%	40-59	60	40	100
		60+	53.3	46.7	100
a 53.3% of original grouped cases correctly classified.
b Cross validation is done only for those cases in the analysis. In cross validation, each case is classified by the functions derived from all cases other than that case
c 53.3% of cross-validated grouped cases correctly classified.
		6.6.2.5 Ethmoid Sinus (Superior Coefficients)
One-way ANOVA did not show statistically significant group differences according to age (p>0.05) or sex (p>0.05) therefore, DFA was not carried out. See Appendix C for one-way ANOVA results (Table C119).
		6.6.2.6 Sphenoid (Anterior Coefficients)
On-way ANOVA did not show statistically significant group differences according to age therefore, DFA was not carried out (p-value>0.05) (see Table 6.175). One-way ANOVA did show statistically significant group differences according to sex (p<0.05) (see Table 6.175). When the variables were entered into DFA together the model did not fit the data (p=.377, p>0.05). When all of the variables were e…
Table 6.175. One-way ANOVA did not show group differences according to age and sex over the Chinese (anterior) sphenoid sinus
	Wilks' Lambda	F	df1	df2	Sig.
	age (p>0.05)
sinx 1	0.884	3.014	1	23	0.096
cosx 2	0.876	3.255	1	23	0.084
sinx 2	0.997	0.071	1	23	0.793
cosy 2	0.996	0.088	1	23	0.769
siny 2	0.947	1.292	1	23	0.267
cosx 3	0.95	1.201	1	23	0.284
sinx 3	0.968	0.755	1	23	0.394
cosy 3	0.989	0.248	1	23	0.623
siny 3	0.942	1.408	1	23	0.247
cosx 4	0.953	1.129	1	23	0.299
sinx 4	0.989	0.251	1	23	0.621
	sex (p<0.05)
sinx 3	0.737	10.688	1	30	0.003
cosy 3	0.84	5.712	1	30	0.023
Table 6.176. Summary of Canonical Discriminant Functions and Wilks’ Lambda Statistics according to sex
Function		Eigenvalue	% of Variance	Cumulative %	Canonical Correlation
	1	.431a	100	100	0.549
Test of Function(s)		Wilks' Lambda	Chi-square	df	Sig.
1		0.699	10.385	2	0.006
a First 1 canonical discriminant functions were used in the analysis.
Table 6.177. Classification Result according to sex over the Chinese (anterior) sphenoid sinusa,c
		SEX	Predicted Group Membership		Total
			Male	Female
Original	Count	Male	5	4	9
		Female	1	22	23
	%	Male	55.6	44.4	100
		Female	4.3	95.7	100
Cross-validatedb	Count	Male	5	4	9
		Female	1	22	23
	%	Male	55.6	44.4	100
		Female	4.3	95.7	100
a For split file bootstrap split=0, 84.4% of original grouped cases correctly classified.
b Cross validation is done only for those cases in the analysis. In cross validation, each case is classified by the functions derived from all cases other than that case.
c For split file bootstrap split=0, 84.4% of cross-validated grouped cases correctly classified.
		6.6.2.7 Sphenoid Sinus (Superior Coefficients)
One-way ANOVA showed statistically significant group differences according to age (p-value<0.05) (see Table 6.178). When the variables were entered into together DFA showed that the model did not fit the data (p>.05). When these variables were entered into a step-wise classification (F to enter= 3.84, F to remove= 2.71) the classification rate of 84.6% (cross-validated at 84.6%) showed Cosx 4 and…
Table 6.178. One-way ANOVA according to age and sex over the Chinese (Superior) sphenoid sinus (EFA)
	Wilks' Lambda	F	df1	df2	Sig.
	age (p<0.05)
cosx 4	0.73	8.87	1	24	0.007
sinx 4	0.591	16.62	1	24	0
	sex (p>0.05)
sinx 1	0.94	1.924	1	30	0.176
cosx 2	0.939	1.965	1	30	0.171
cosy 2	1	0.002	1	30	0.965
siny 2	0.974	0.811	1	30	0.375
cosx 3	0.993	0.223	1	30	0.64
sinx 3	0.998	0.059	1	30	0.81
cosy 3	0.972	0.876	1	30	0.357
siny 3	0.926	2.391	1	30	0.133
cosx 4	0.995	0.149	1	30	0.703
sinx 4	0.959	1.272	1	30	0.268
cosy 4	0.943	1.819	1	30	0.188
siny 4	0.999	0.029	1	30	0.866
Table 6.179. Summary of Canonical Discriminant Functions and Wilks’ Lambda Statistics according to age
Function		Eigenvalue	% of Variance	Cumulative %	Canonical Correlation
	1	1.249a	100	100	0.745
Test of Function(s)		Wilks' Lambda	Chi-square	df	Sig.
1		0.445	18.642	2	0
a First 1 canonical discriminant functions were used in the analysis.
Table 6.180. Classification Results according to age over the Chinese (Superior) sphenoid sinus a,c
		Age Group	Predicted Group Membership		Total
		(years)
			40-59	60+
Original	Count	40-59	12	2	14
		60+	2	10	12
		Ungrouped cases	4	2	6
	%	40-59	85.7	14.3	100
		60+	16.7	83.3	100
		Ungrouped cases	66.7	33.3	100
Cross-validatedb	Count	40-59	12	2	14
		60+	2	10	12
	%	40-59	85.7	14.3	100
		60+	16.7	83.3	100
a For split file bootstrap split=0, 84.6% of original grouped cases correctly classified
.
b Cross validation is done only for those cases in the analysis. In cross validation, each case is classified by the functions derived from all cases other than that case.
c For split file bootstrap split=0, 84.6% of cross-validated grouped cases correctly classified.
	6.6.3 Black African Dataset
One-way ANOVA and DFA were conducted with bootstrapping (with 1,000 bootstrapped samples) at 95% CI. The 60 + age group was not included in the analyses due to small sample (N= 7).
		6.6.3.1 Frontal Sinus
One-way ANOVA showed statistically significant group differences according to age (p<0.05) (see Table 6.181). When the variables were entered into together DFA showed that the model did not fit the data (p=.324, p>.05). When all of the variables were entered into a step-wise classification (F to enter= 3.84, F to remove= 2.71) the classification rate of 69.0% (cross-validated at 69.0%) showed Sin…
Table 6.181. One-way ANOVA according to age and sex over the Black African frontal sinus (EFA)
	Wilks' Lambda	F	df1	df2	Sig.
	age (p<0.05)
sinx 4	0.71	11.029	1	27	0.003
	sex (p>0.05)
sinx 1	0.968	1.132	1	34	0.295
cosy 1	0.969	1.08	1	34	0.306
siny 1	0.997	0.097	1	34	0.758
cosx 2	0.915	3.174	1	34	0.084
sinx 2	0.971	1.017	1	34	0.32
cosy 2	0.975	0.883	1	34	0.354
siny 2	0.912	3.29	1	34	0.079
cosx 3	0.987	0.455	1	34	0.504
sinx 3	0.935	2.373	1	34	0.133
cosy 3	0.973	0.954	1	34	0.336
siny 3	0.975	0.875	1	34	0.356
cosx 4	0.918	3.033	1	34	0.091
sinx 4	0.988	0.426	1	34	0.518
Table 6.182. Summary of Canonical Discriminant Functions and Wilks’ Lambda Statistics according to age
Function		Eigenvalue	% of Variance	Cumulative %	Canonical Correlation
	1	.408a	100	100	0.539
Test of Function(s)		Wilks' Lambda	Chi-square	df	Sig.
1		0.71	9.076	1	0.003
a First 1 canonical discriminant functions were used in the analysis.
Table 6.183. Classification Results according to age over the Black African frontal sinus a,c
		Age Group	Predicted Group Membership		Total
		(years)
			20-39	40-59
Original	Count	20-39	11	3	14
		40-59	6	9	15
		Ungrouped cases	2	5	7
	%	20-39	78.6	21.4	100
		40-59	40	60	100
		Ungrouped cases	28.6	71.4	100
Cross-validatedb	Count	20-39	11	3	14
		40-59	6	9	15
	%	20-39	78.6	21.4	100
		40-59 years	40	60	100
a 69.0% of original grouped cases correctly classified.
b Cross validation is done only for those cases in the analysis. In cross validation, each case is classified by the functions derived from all cases other than that case.
c 69.0% of cross-validated grouped cases correctly classified.
6.6.3.2 Left Maxillary Sinus
One-way ANOVA showed statistically significant group differences according to age (p-value <0.05) (see Table 6.184). When the variables were entered into together DFA and step-wise classification the model did not fit the data (p= 0.588, p>.05) therefore, further DFA was not carried out. One-way ANOVA showed statistically significant group differences according to sex (p-value <0.05) (see Table 6…
Table 6.184. One-way ANOVA according to age and sex over the Black African left maxillary sinus (EFA)
	Wilks' Lambda	F	df1	df2	Sig.
	age (p<0.05)
sinx 3	0.605	7.716	1	52	0.008
	sex (p<0.05).
sinx 3	0.856	8.596	1	51	0.005
Table 6.185. Summary of Canonical Discriminant Functions and Wilks’ Lambda Statistics according to sex
Function		Eigenvalue	% of Variance	Cumulative %	Canonical Correlation
	1	.169a	100	100	0.38
Test of Function(s)		Wilks' Lambda	Chi-square	df	Sig.
1		0.856	7.866	1	0.005
a First 1 canonical discriminant functions were used in the analysis.
Table 6.186. Classification Results according to sex over the Black African left maxillary sinusa,c
		SEX	Predicted Group Membership		Total
			Male	Female
Original	Count	Male	16	9	25
		Female	9	19	28
	%	Male	64	36	100
		Female	32.1	67.9	100
Cross-validatedb	Count	Male	16	9	25
		Female	9	19	28
	%	Male	64	36	100
		Female	32.1	67.9	100
a 66.0% of original grouped cases correctly classified.
b Cross validation is done only for those cases in the analysis. In cross validation, each case is classified by the functions derived from all cases other than that case.
c 66.0% of cross-validated grouped cases correctly classified.
		6.6.3.3 Right Maxillary Sinus
One-way ANOVA showed statistically significant group differences according to age (p<0.05). When the variables were entered into together and step-wise analysis, DFA showed that the model did not fit the data (p= 0.337, p>.05). One-way ANOVA showed no statistically significant group differences according to sex therefore DFA was not carried out further (p>0.05). See Appendix C for one-way ANOVA r…
		6.6.3.4 Ethmoid Sinus (Anterior Coefficients)
One-way ANOVA showed statistically significant group differences according to age (p-value<0.05) (see Table 6.187). When the variables were entered into together DFA showed that the model did not fit the data (p=.639, p>.05). When all of the variables were entered into a step-wise classification (F to enter= 3.84, F to remove= 2.71) the classification rate of 71.7% (cross-validated at 71.7%) show…
Table 6.187. One-way ANOVA showed group differences according age and sex over the Black African (Anterior) ethmoid sinus (EFA) (p<0.05).
	Wilks' Lambda	F	df1	df2	Sig.
	age (p<0.05)
cosy 3	0.861	7.094	1	44	0.011
	sex (p<0.05)
sinx 3	0.81	12.638	1	54	0.001
Table 6.188. Summary of Canonical Discriminant Functions and Wilks’ Lambda Statistics according to age
Function		Eigenvalue	% of Variance	Cumulative %	Canonical Correlation
	1	.161a	100	100	0.373
Test of Function(s)		Wilks' Lambda	Chi-square	df	Sig.
1		0.861	6.503	1	0.011
a First 1 canonical discriminant functions were used in the analysis.
Table 6.189. Classification Results according to age over the Black African (Anterior) ethmoid sinus a,c
		Age Group	Predicted Group Membership		Total
		(years)
			20-39	40-59
Original	Count	20-39	15	7	22
		40-59	6	18	24
		Ungrouped cases	3	7	10
	%	20-39	68.2	31.8	100
		40-59	25	75	100
		Ungrouped cases	30	70	100
Cross-validatedb	Count	20-39	15	7	22
		40-59	6	18	24
	%	20-39	68.2	31.8	100
		40-59 years	25	75	100
a 71.7% of original grouped cases correctly classified.
b Cross validation is done only for those cases in the analysis. In cross validation, each case is classified by the functions derived from all cases other than that case
.
c 71.7% of cross-validated grouped cases correctly classified.
Table 6.190. Summary of Canonical Discriminant Functions and Wilks’ Lambda Statistics according to sex
Function		Eigenvalue	% of Variance	Cumulative %	Canonical Correlation
	1	.234a	100	100	0.435
Test of Function(s)		Wilks' Lambda	Chi-square	df	Sig.
1		0.81	11.251	1	0.001
a First 1 canonical discriminant functions were used in the analysis.
Table 6.191. Classification Results according to sex over the Black African (Anterior) ethmoid sinus a,c
		SEX	Predicted Group Membership		Total
			Male	Female
Original	Count	Male	17	9	26
		Female	6	24	30
	%	Male	65.4	34.6	100
		Female	20	80	100
Cross-validatedb	Count	Male	17	9	26
		Female	6	24	30
	%	Male	65.4	34.6	100
		Female	20	80	100
a 73.2% of original grouped cases correctly classified.
b Cross validation is done only for those cases in the analysis. In cross validation, each case is classified by the functions derived from all cases other than that case.
c 73.2% of cross-validated grouped cases correctly classified.
		6.6.3.5 Ethmoid Sinus (Superior Coefficients)
One-way ANOVA showed statistically significant group differences according to age (p<0.05) (see Table 6.192). When the variables were entered into together, DFA showed that the model did not fit the data (p=.675, p>.05). When all of the variables were entered into a step-wise classification (F to enter= 3.84, F to remove= 2.71) the classification rate of 62.2% (cross-validated at 62.2%) showed Si…
Table 6.192. One-way ANOVA showed group differences according to age and sex over the Black African (Superior) ethmoid sinus (EFA) (p<0.05)
	Wilks' Lambda	F	df1	df2	Sig.
	age (p<0.05)
siny 4	0.853	7.392	1	43	0.009
	sex (p<0.05)
sinx 5	0.877	7.31	1	52	0.009
cosx 3	0.814	5.824	2	51	0.005
Table 6.193. Summary of Canonical Discriminant Functions and Wilks’ Lambda Statistics according to age
Function		Eigenvalue	% of Variance	Cumulative %	Canonical Correlation
	1	.172a	100	100	0.383
Test of Function(s)		Wilks' Lambda	Chi-square	df	Sig.
1		0.853	6.742	1	0.009
a First 1 canonical discriminant functions were used in the analysis.
Table 6.194. Classification Results according to age over the Black African (Superior) ethmoid sinusa,c
		Age Group(years)	Predicted Group Membership		Total
			20-39	40-59
Original	Count	20-39	15	7	22
		40-59	10	13	23
		Ungrouped cases	1	8	9
	%	20-39	68.2	31.8	100
		40-59	43.5	56.5	100
		Ungrouped cases	11.1	88.9	100
Cross-validatedb	Count	20-39	15	7	22
		40-59	10	13	23
	%	20-39	68.2	31.8	100
		40-59	43.5	56.5	100
a 62.2% of original grouped cases correctly classified.
b Cross validation is done only for those cases in the analysis. In cross validation, each case is classified by the functions derived from all cases other than that case.
c 62.2% of cross-validated grouped cases correctly classified.
Table 6.195. Summary of Canonical Discriminant Functions and Wilks’ Lambda Statistics according to sex
Function		Eigenvalue	% of Variance	Cumulative %	Canonical Correlation
	1	.228a	100	100	0.431
Test of Function(s)		Wilks' Lambda	Chi-square	df	Sig.
1		0.814	10.492	2	0.005
a First 1 canonical discriminant functions were used in the analysis.
Table 6.196. Classification Results according to sex over the Black African (Superior) ethmoid sinusa,c
		SEX	Predicted Group Membership		Total
			Male	Female
Original	Count	Male	16	9	25
		Female	7	22	29
	%	Male	64	36	100
		Female	24.1	75.9	100
Cross-validatedb	Count	Male	15	10	25
		Female	7	22	29
	%	Male	60	40	100
		Female	24.1	75.9	100
a 70.4% of original grouped cases correctly classified.
b Cross validation is done only for those cases in the analysis. In cross validation, each case is classified by the functions derived from all cases other than that case.
c 68.5% of cross-validated grouped cases correctly classified.
		6.6.3.6 Sphenoid Sinus (Anterior Coefficients)
One-way ANOVA showed statistically significant group differences according to age (p<0.05). When the variables were entered into together, DFA showed that the model did not fit the data (p=.181, p>.05). When the variables were step-wise classification the variables did not pass the Box’s M test (p=.022) so no further DFA was carried out. One-way ANOVA did not show statistically significant group …
		6.6.3.7 Sphenoid Sinus (Superior Coefficients)
One-way ANOVA did not show statistically significant group differences according to age (p>0.05) or sex (p>0.05) therefore, DFA was not carried out. The full data are presented in Appendix C ANOVA results (see Table C138).
6.6.4 Black Caribbean Dataset
One-way ANOVA and DFA were conducted with bootstrapping (with 1,000 bootstrapped samples) at 95% CI. The 60+ age group was removed from analyses due to small sample size (N=8).
		6.6.4.1 Frontal Sinus
One-way ANOVA did not show statistically significant group differences according to age (p>0.05) or sex (p>0.05) therefore, DFA was not carried out. The full data are presented in Appendix C ANOVA results (see Table C139).
		6.6.4.2 Left Maxillary Sinus
One-way ANOVA did not show statistically significant group differences according to age therefore, DFA was not carried out further (p-value>.05) (see Table 6.197). One-way ANOVA showed statistically significant group differences according to sex (p-value<.05) (see Table 6.197). When the coefficients were entered into together, DFA showed that the model did not fit the data (p=.287, p>.05). When a…
Table 6.197. One-way ANOVA according to age and sex over the Black Caribbean left maxillary sinus (EFA)
	Wilks' Lambda	F	df1	df2	Sig.
	age (p>0.05)
sinx 1	1	0.002	1	46	0.969
cosy 1	0.999	0.041	1	46	0.84
siny 1	0.995	0.243	1	46	0.624
cosx 2	1	0.019	1	46	0.892
sinx 2	0.974	1.207	1	46	0.278
siny 2	0.996	0.183	1	46	0.671
cosx 3	0.982	0.84	1	46	0.364
sinx 3	0.999	0.033	1	46	0.856
cosy 3	0.988	0.549	1	46	0.462
siny 3	0.982	0.843	1	46	0.363
cosx 4	0.991	0.438	1	46	0.511
sinx 4	0.988	0.56	1	46	0.458
cosy 4	0.94	2.935	1	46	0.093
siny 4	0.982	0.84	1	46	0.364
cosx 5	0.972	1.317	1	46	0.257
siny 5	0.965	1.658	1	46	0.204
	sex (p<0.05)
cosy 1	0.903	5.573	1	52	0.022
siny 3	0.827	5.343	2	51	0.008
cosx 6	0.748	5.604	3	50	0.002
cosx 7	0.683	5.688	4	49	0.001
Table 6.198. Summary of Canonical Discriminant Functions and Wilks’ Lambda Statistics according to sex
Function		Eigenvalue	% of Variance	Cumulative %	Canonical Correlation
	1	.464a	100	100	0.563
Test of Function(s)		Wilks' Lambda	Chi-square	df	Sig.
1		0.683	19.069	4	0.001
a First 1 canonical discriminant functions were used in the analysis.
Table 6.199. Classification Results according to sex over the Black Caribbean left maxillary sinus a,c
		SEX	Predicted Group Membership		Total
			Male	Female
Original	Count	Male	20	7	27
		Female	6	21	27
	%	Male	74.1	25.9	100
		Female	22.2	77.8	100
Cross-validatedb	Count	Male	16	11	27
		Female	7	20	27
	%	Male	59.3	40.7	100
		Female	25.9	74.1	100
a 75.9% of original grouped cases correctly classified.
b Cross validation is done only for those cases in the analysis. In cross validation, each case is classified by the functions derived from all cases other than that case.
c 66.7% of cross-validated grouped cases correctly classified.
		6.6.4.3 Right Maxillary Sinus
One-way ANOVA showed statistically significant group differences according to age (p<0.05) (see Table 6.200). When the variables were entered into together, DFA showed that the model did not fit the data (p=.050). When all of the variables were entered into a step-wise classification (F to enter= 3.84, F to remove= 2.71) the classification rate of 71.1% (cross-validated at 67.4%) showed Siny 1, S…
Table 6.200. One-way ANOVA showed group differences according to age and sex over the Black Caribbean right maxillary sinus (EFA) (p<0.05)
	Wilks' Lambda	F	df1	df2	Sig.
	age (p<0.05)
siny 1	0.903	4.742	1	44	0.035
siny 3	0.807	5.149	2	43	0.01
cosy 1	0.717	5.515	3	42	0.003
	sex (p<0.05)
sinx 6	0.797	12.741	1	50	0.001
cosy 6	0.722	9.42	2	49	0
cosy 3	0.664	8.09	3	48	0
Table 6.201. Summary of Canonical Discriminant Functions and Wilks’ Lambda Statistics according to age
Function		Eigenvalue	% of Variance	Cumulative %	Canonical Correlation
	1	.394a	100	100	0.532
Test of Function(s)		Wilks' Lambda	Chi-square	df	Sig.
1		0.717	14.115	3	0.003
a First 1 canonical discriminant functions were used in the analysis.
Table 6.202. Classification Results according to age over the Black Caribbean right maxillary sinusa,c
			Age Group	Predicted Group Membership		Total
			(years)
				20-39	40-59
Original		Count	20-39	10	9	19
			40-59	4	2	27
			Ungrouped cases	3	3	6
		%	20-39	52.6	47.4	100
			40-59	14.8	85.2	100
			Ungrouped cases	50	50	100
Cross-validatedb		Count	20-39	9	10	19
			40-59	5	22	27
		%	20-39	47.4	52.6	100
			40-59	18.5	81.5	100
a 71.7% of original grouped cases correctly classified.
b Cross validation is done only for those cases in the analysis. In cross validation, each case is classified by the functions derived from all cases other than that case.
c 67.4% of cross-validated grouped cases correctly classified.
Table 6.203. Summary of Canonical Discriminant Functions and Wilks’ Lambda Statistics according to sex
Function		Eigenvalue	% of Variance	Cumulative %	Canonical Correlation
	1	.506a	100	100	0.58
Test of Function(s)		Wilks' Lambda	Chi-square	df	Sig.
1		0.664	19.846	3	0
a First 1 canonical discriminant functions were used in the analysis.
Table 6.204. Classification Results according to sex over the Black Caribbean right maxillary sinusa,c
		SEX	Predicted Group Membership		Total
			Male	Female
Original	Count	Male	15	9	24
		Female	6	22	28
	%	Male	62.5	37.5	100
		Female	21.4	78.6	100
Cross-validatedb	Count	Male	15	9	24
		Female	8	20	28
	%	Male	62.5	37.5	100
		Female	28.6	71.4	100
a 71.2% of original grouped cases correctly classified.
b Cross validation is done only for those cases in the analysis. In cross validation, each case is classified by the functions derived from all cases other than that case.
c 67.3% of cross-validated grouped cases correctly classified.
		6.6.4.4 Ethmoid Sinus (Anterior Coefficients)
One-way ANOVA showed statistically significant group differences according to age (p<0.05) (see Table 6.205). When the variables were entered into together the variables violated the Box’s M test (p<0.05). When all of the variables were entered into a step-wise classification (F to enter= 3.84, F to remove= 2.71) the classification rate of 77.8% (cross-validated at 77.8%) showed Cosx 4 and Cosy 4…
Table 6.205. One-way ANOVA showed group differences according age and sex over the Black Caribbean (anterior) ethmoid sinus (EFA) (p<0.05)
	Wilks' Lambda	F	df1	df2	Sig.
	age (p<0.05)
cosx 4	0.832	8.703	1	43	0.005
cosy 4	0.784	11.818	1	43	0.001
	sex (p<0.05)
cosx 4	0.927	4.108	1	52	0.048
siny 4	0.909	5.208	1	52	0.027
Table 6.206. Summary of Canonical Discriminant Functions and Wilks’ Lambda Statistics according to age
Function		Eigenvalue	% of Variance	Cumulative %	Canonical Correlation
	1	.558a	100	100	0.598
Test of Function(s)		Wilks' Lambda	Chi-square	df	Sig.
1		0.642	18.617	2	0
a First 1 canonical discriminant functions were used in the analysis.
Table 6.207. Classification Results according to age over the Black Caribbean (anterior) ethmoid sinusa,c
			Age Group	Predicted Group Membership		Total
			(years)
				20-39	40-59
Original		Count	20-39	10	8	18
			40-59	2	25	27
			Ungrouped cases	4	5	9
		%	20-39	55.6	44.4	100
			40-59	7.4	92.6	100
			Ungrouped cases	44.4	55.6	100
Cross-validatedb		Count	20-39	10	8	18
			40-59	2	25	27
		%	20-39	55.6	44.4	100
			40-59	7.4	92.6	100
a 77.8% of original grouped cases correctly classified.
b Cross validation is done only for those cases in the analysis. In cross validation, each case is classified by the functions derived from all cases other than that case.
c 77.8% of cross-validated grouped cases correctly classified.
		6.6.4.5 Ethmoid Sinus (Superior Coefficients)
One-way ANOVA showed statistically significant group differences according to age (p<0.05) (see Table 6.208). When the variables were entered into DFA together the model did not fit the data (p=.147, p>0.05). When all of the variables were entered into a step-wise classification (F to enter= 3.84, F to remove= 2.71) the classification rate of 59.6% (cross-validated at 59.6%) showed Cosx 3 was the…
Table 6.208. One-way ANOVA according to age and sex over the Black Caribbean (Superior) ethmoid sinus (EFA)
	Wilks' Lambda	F	df1	df2	Sig.
	age (p<0.05
cosx 3	0.912	4.349	1	45	0.043
	sex (p>0.05)
sinx 1	0.998	0.107	1	54	0.745
cosy 1	0.961	2.196	1	54	0.144
siny 1	0.994	0.322	1	54	0.573
cosx 2	0.998	0.113	1	54	0.738
cosy 2	0.994	0.327	1	54	0.57
siny 2	0.996	0.203	1	54	0.654
cosx 3	0.984	0.882	1	54	0.352
cosy 3	0.991	0.496	1	54	0.484
siny 3	0.996	0.221	1	54	0.64
cosx 4	0.992	0.409	1	54	0.525
sinx 4	0.994	0.323	1	54	0.572
cosy 4	0.996	0.196	1	54	0.659
siny 4	0.998	0.129	1	54	0.721
cosx 5	1	0.002	1	54	0.968
sinx 5	1	0.023	1	54	0.88
cosy 5	1	0.001	1	54	0.981
siny 5	0.966	1.913	1	54	0.172
cosx 6	0.983	0.917	1	54	0.343
sinx 6	0.994	0.332	1	54	0.567
cosy 6	0.999	0.052	1	54	0.82
siny 6	0.997	0.172	1	54	0.68
cosx 7	0.999	0.079	1	54	0.779
sinx 7	0.996	0.244	1	54	0.624
cosy 7	0.996	0.203	1	54	0.654
Table 6.209. Summary of Canonical Discriminant Functions and Wilks’ Lambda Statistics according to age
Function		Eigenvalue	% of Variance	Cumulative %	Canonical Correlation
	1	.097a	100	100	0.297
Test of Function(s)		Wilks' Lambda	Chi-square	df	Sig.
1		0.912	4.106	1	0.043
a First 1 canonical discriminant functions were used in the analysis.
Table 6.210. Classification Results according to age over the Black Caribbean (Superior) ethmoid sinus a,c
			Age Group	Predicted Group Membership		Total
			(years)
				20-39	40-59
Original		Count	20-39	8	11	19
			40-59	8	20	28
			Ungrouped cases	2	7	9
		%	20-39	42.1	57.9	100
			40-59	28.6	71	100
			Ungrouped cases	22.2	77.8	100
Cross-validatedb		Count	20-39	8	11	19
			40-59	8	20	28
		%	20-39	42.1	57.9	100
			40-59	28.6	71.4	100
a 59.6% of original grouped cases correctly classified.
b Cross validation is done only for those cases in the analysis. In cross validation, each case is classified by the functions derived
from all cases other than that case
.
c 59.6% of cross-validated grouped cases correctly classified.
		6.6.4.6 Sphenoid Sinus (Anterior Coefficients)
One-way ANOVA showed statistically significant group differences according to age (p<0.05) (see Table 6.211). When the variables were entered into DFA together the model did not fit the data (p=.571, p>0.05). When all of the variables were entered into a step-wise classification (F to enter= 3.84, F to remove= 2.71) the classification rate of 64.4% (cross-validated at 62.2%) showed Cosx 7 was the…
Table 6.211. One-way ANOVA according to age and sex over the Black Caribbean (anterior) sphenoid sinus (EFA)
	Wilks' Lambda	F	df1	df2	Sig.
	age (p<0.05)
cosx 7	0.894	5.076	1	43	0.029
	sex (p>0.05)
sinx 1	0.994	0.296	1	51	0.589
cosx 2	0.996	0.228	1	51	0.635
cosy 2	0.978	1.139	1	51	0.291
siny 2	0.998	0.095	1	51	0.759
cosx 3	0.958	2.246	1	51	0.14
sinx 3	0.98	1.067	1	51	0.307
cosy 3	1	0.001	1	51	0.978
siny 3	0.962	1.992	1	51	0.164
cosx 4	1	0	1	51	0.988
sinx 4	0.993	0.371	1	51	0.545
cosy 4	0.997	0.165	1	51	0.686
siny 4	0.987	0.684	1	51	0.412
cosx 5	0.993	0.364	1	51	0.549
sinx 5	0.967	1.752	1	51	0.192
cosy 5	0.939	3.339	1	51	0.074
siny 5	0.995	0.263	1	51	0.61
cosx 6	0.999	0.068	1	51	0.795
sinx 6	0.993	0.344	1	51	0.56
cosy 6	0.999	0.064	1	51	0.801
siny 6	0.993	0.373	1	51	0.544
cosx 7	0.989	0.555	1	51	0.46
sinx 7	0.968	1.694	1	51	0.199
cosy 7	0.977	1.187	1	51	0.281
siny 7	0.995	0.259	1	51	0.613
cosx 8	0.953	2.499	1	51	0.12
Table 6.212. Summary of Canonical Discriminant Functions and Wilks’ Lambda Statistics according to age
Function		Eigenvalue	% of Variance	Cumulative %	Canonical Correlation
	1	.118a	100	100	0.325
Test of Function(s)		Wilks' Lambda	Chi-square	df	Sig.
1		0.894	4.742	1	0.029
a First 1 canonical discriminant functions were used in the analysis.
Table 6.213. Classification Results according to age over the Black Caribbean (anterior) sphenoid sinus a,c
		Age Group	Predicted Group Membership		Total
		(years)
			20-39	40-59
Original	Count	20-39	8	11	19
		40-59	5	21	26
		Ungrouped cases	3	5	8
	%	20-39	42.1	57.9	100
		40-59	19.2	80.8	100
		Ungrouped cases	37.5	62.5	100
Cross-validatedb	Count	20-39	8	11	19
		40-59	6	20	26
	%	20-39	42.1	57.9	100
		40-59	23.1	76.9	100
a 64.4% of original grouped cases correctly classified.
b Cross validation is done only for those cases in the analysis. In cross validation, each case is classified by the functions derived from all cases other than that case.
c 62.2% of cross-validated grouped cases correctly classified.
		6.6.4.7 Sphenoid Sinus (Superior Coefficients)
One-way ANOVA showed statistically significant group differences according to age (p<0.05) (see Table 6.214). When the variables were entered into DFA together the model did not fit the data (p=.426, p>0.05). When all of the variables were entered into a step-wise classification (F to enter= 3.84, F to remove= 2.71) the classification rate of 67.3% (cross-validated at 65.3%) showed Siny 5 was the…
Table 6.214. One-way ANOVA showed group differences according to age and sex over the Black Caribbean (superior) sphenoid sinus (EFA) (p<0.05)
	Wilks' Lambda	F	df1	df2	Sig.
	age (p<0.05)
siny 5	0.778	13.406	1	47	0.001
	sex (p<0.05)
siny 6	0.834	10.916	1	55	0.002
Table 6.215. Summary of Canonical Discriminant Functions and Wilks’ Lambda Statistics according to age
Function		Eigenvalue	% of Variance	Cumulative %	Canonical Correlation
	1	.285a	100	100	0.471
Test of Function(s)		Wilks' Lambda	Chi-square	df	Sig.
1		0.778	11.669	1	0.001
a First 1 canonical discriminant functions were used in the analysis.
Table 6.216. Classification Results according to age over the Black Caribbean (superior) sphenoid sinus a,c
		Age Group	Predicted Group Membership		Total
		(years)
			20-39	40-59
Original	Count	20-39	12	10	22
		40-59	6	21	27
		Ungrouped cases	2	6	8
	%	20-39	54.5	45.5	100
		40-59	22.2	77.8	100
		Ungrouped cases	25	75	100
Cross-validatedb	Count	20-39	11	11	22
		40-59	6	21	27
	%	20-39	50	50	100
		40-59	22.2	77.8	100
a 67.3% of original grouped cases correctly classified.
b Cross validation is done only for those cases in the analysis. In cross validation, each case is classified by the functions derived from all cases other than that case.
c 65.3% of cross-validated grouped cases correctly classified.
Table 6.217. Summary of Canonical Discriminant Functions and Wilks’ Lambda Statistics according to sex
Function		Eigenvalue	% of Variance	Cumulative %	Canonical Correlation
	1	.198a	100	100	0.407
Test of Function(s)		Wilks' Lambda	Chi-square	df	Sig.
1		0.834	9.867	1	0.002
a First 1 canonical discriminant functions were used in the analysis.
Table 6.218. Classification Results according to sex over the Black Caribbean (superior) sphenoid sinus a,c
		SEX	Predicted Group Membership		Total
			Male	Female
Original	Count	Male	19	9	28
		Female	11	18	29
	%	Male	67.9	32.1	100
		Female	37.9	62.1	100
Cross-validatedb	Count	Male	19	9	28
		Female	11	18	29
	%	Male	67.9	32.1	100
		Female	37.9	62.1	100
a 64.9% of original grouped cases correctly classified.
b Cross validation is done only for those cases in the analysis. In cross validation, each case is classified by the functions derived from all cases other than that case.
c 64.9% of cross-validated grouped cases correctly classified.
6.6.5 Indian Dataset
		6.6.5.1 Frontal Sinus
One-Way ANOVA did not show statistically significant group differences according to age (p>0.05) therefore, DFA was not carried out. One-way ANOVA showed statistically significant group differences according to sex (C156). When these variables were entered together into DFA and step-wise classification the variables violated the Box’s M test (p=.001, p<0.05), therefore, no further analysis was ca…
		6.6.5.2 Left Maxillary Sinus
One-Way ANOVA did not show statistically significant group differences according to age (p>0.05) (C157), therefore, further DFA was not carried out. One-way ANOVA showed statistically significant group differences according to sex (Table C157). When these variables were entered together into DFA and step-wise classification the variables violated the Box’s M test (p=.019, p<0.05) therefore, no fu…
		6.6.5.3 Right Maxillary Sinus
One-Way ANOVA did not show statistically significant group differences according to age (p>0.05) or sex (p>0.05) therefore, further DFA was not carried out. See Appendix C for one-way ANOVA results (see Table C158).
		6.6.5.4 Ethmoid Sinus (Anterior Coefficients)
One-way ANOVA showed statistically significant group differences according to age (p<0.05). When these variables were entered together into DFA and step-wise classification the variables violated the Box’s M test (p=.000, p<0.05), therefore, no further analysis was carried out. One-way ANOVA did not show statistically significant group differences according to sex, therefore, no further analysis …
		6.6.5.5 Ethmoid Sinus (Superior Coefficients)
One-way ANOVA showed statistically significant group differences according to age (p<0.05) (see Table 6.219). When these variables were entered together into DFA the variables violated the Box’s M Test (p=.000, p<0.05). When these variables were entered into a step-wise classification (F to enter= 3.84, F to remove= 2.71) the classification rate of 50.0% (cross-validated at 50.0%) showed Siny 1 w…
Table 6.219. One-way ANOVA showed group differences according to age and sex over the Indian (Superior) ethmoid sinus (EFA)(p<0.05).
	Wilks' Lambda	F	df1	df2	Sig.
	age (p<0.05)
siny 1	0.846	6.663	2	73	0.002
	sex (p<0.05)
cosx 2	0.865	9.996	1	64	0.002
Table 6.220. Summary of Canonical Discriminant Functions and Wilks’ Lambda Statistics according to age
Function		Eigenvalue	% of Variance	Cumulative %	Canonical Correlation
	1	.183a	100	100	0.393
Test of Function(s)		Wilks' Lambda	Chi-square	df	Sig.
1		0.846	12.24	2	0.002
a First 1 canonical discriminant functions were used in the analysis.
Table 6.221. Classification Results according to age over the Indian (Superior) ethmoid sinus a,c
		Age Group	Predicted Group Membership			Total
		(years)
			20-39	40-59	60+
Original	Count	20-39	22	0	7	29
		40-59	19	0	7	26
		60+	5	0	16	21
	%	20-39	75.9	0	24.1	100
		40-59	73.1	0	26.9	100
		60+	23.8	0	76.2	100
Cross-validatedb	Count	20-39	22	0	7	29
		40-59	19	0	7	26
		60+	5	0	16	21
	%	20-39	75.9	0	24.1	100
		40-59	73.1	0	26.9	100
		60+	23.8	0	76.2	100
a 50.0% of original grouped cases correctly classified.
b Cross validation is done only for those cases in the analysis. In cross validation, each case is classified by the functions derived from all cases other than that case.
c 50.0% of cross-validated grouped cases correctly classified.
6.6.5.6 Sphenoid Sinus (Anterior Coefficients)
One-way ANOVA showed statistically significant group differences according to age (p<0.05) (see Table 6.222). When the variables were entered into DFA together the model did not fit the data (p=.218, p>0.05). When all of the variables were entered into a step-wise classification (F to enter= 3.84, F to remove= 2.71) the classification rate of 42.6% (cross-validated at 41.2%) showed Siny 1 was the…
Table 6.222 One-way ANOVA showed group differences according to age and sex over Indian (Anterior) sphenoid sinus (EFA) (p<0.05).
	Wilks' Lambda	F	df1	df2	Sig.
	age (p<0.05)
sinx 1	0.871	4.803	2	65	0.011
	sex (p<0.05)
siny 7	0.889	8.207	1	66	0.006
sinx 8	0.893	7.929	1	66	0.006
Siny 2	0.706	8.894	3	64	0
Table 6.223. Summary of Canonical Discriminant Functions and Wilks’ Lambda Statistics according to age
Function		Eigenvalue	% of Variance	Cumulative %	Canonical Correlation
	1	.148a	100	100	0.359
Test of Function(s)		Wilks' Lambda	Chi-square	df	Sig.
1		0.871	8.959	2	0.011
a First 1 canonical discriminant functions were used in the analysis.
Table 6.224. Classification Results according to age over Indian (Anterior) sphenoid sinus a,c
		Age Group	Predicted Group Membership			Total
		(years)
			20-39	40-59	60+
Original	Count	20-39	22	0	5	27
		40-59	21	0	3	24
		60+	10	0	7	17
	%	20-39	81.5	0	18.5	100
		40-59	87.5	0	12.5	100
		60+	58.8	0	41.2	100
Cross-validatedb	Count	20-39	21	1	5	27
		40-59	21	0	3	24
		60+	10	0	7	17
	%	20-39	77.8	3.7	18.5	100
		40-59	87.5	0	12.5	100
		60+	58.8	0	41.2	100
a 42.6% of original grouped cases correctly classified.
b Cross validation is done only for those cases in the analysis. In cross validation, each case is classified by the functions derived from all cases other than that case.
c 41.2% of cross-validated grouped cases correctly classified.
Table 6.225. Summary of Canonical Discriminant Functions and Wilks’ Lambda Statistics according to sex
Function		Eigenvalue	% of Variance	Cumulative %	Canonical Correlation
	1	.417a	100	100	0.542
Test of Function(s)		Wilks' Lambda	Chi-square	df	Sig.
1		0.706	22.477	3	0
a First 1 canonical discriminant functions were used in the analysis.
Table 6.226. Classification Results according to sex over Indian (Anterior) sphenoid sinusa,c
		SEX	Predicted Group Membership		Total
			Male	Female
Original	Count	Male	22	10	32
		Female	6	30	36
	%	Male	68.8	31.3	100
		Female	16.7	83.3	100
Cross-validatedb	Count	Male	22	10	32
		Female	8	28	36
	%	Male	68.8	31.3	100
		Female	22.2	77.8	100
a 76.5% of original grouped cases correctly classified.
b Cross validation is done only for those cases in the analysis. In cross validation, each case is classified by the functions derived from all cases other than that case.
c 73.5% of cross-validated grouped cases correctly classified.
		6.6.5.7 Sphenoid Sinus (Superior Coefficients)
One-way ANOVA showed statistically significant group differences according to age (p<0.05) (see Table 6.227). When the variables were entered into DFA together the model did not fit the data (p=.073, p>0.05). When all of the variables were entered into a step-wise classification (F to enter= 3.84, F to remove= 2.71) the classification rate of 55.2% (cross-validated at 55.2%) showed Sinx 2 was the…
Table 6.227. One-way ANOVA according to age and sex over the Indian (Superior) sphenoid sinus (EFA) (p<0.05)
	Wilks' Lambda	F	df1	df2	Sig.
	age (p<0.05).
sinx 2	0.838	6.17	2	64	0.004
	sex (p<0.05).
cosx 4	0.868	9.926	1	65	0.002
siny 5	0.924	5.383	1	65	0.023
Table 6.228. Summary of Canonical Discriminant Functions and Wilks’ Lambda Statistics according to age
Function		Eigenvalue	% of Variance	Cumulative %	Canonical Correlation
	1	.193a	100	100	0.402
Test of Function(s)		Wilks' Lambda	Chi-square	df	Sig.
1		0.838	11.283	2	0.004
a First 1 canonical discriminant functions were used in the analysis.
Table 6.229. Classification Results according to age over the Indian (Superior) sphenoid sinus a,c
		Age Group	Predicted Group Membership			Total
		(years)
			20-39	40-59	60+
Original	Count	20-39	26	3	0	29
		40-59	10	11	0	21
		60+	13	4	0	17
	%	20-39	89.7	10.3	0	100
		40-59	47.6	52.4	0	100
		60+	76.5	23.5	0	100
Cross-validatedb	Count	20-39	26	3	0	29
		40-59	10	11	0	21
		60+	13	4	0	17
	%	20-39	89.7	10.3	0	100
		40-59	47.6	52.4	0	100
		60+	76.5	23.5	0	100
a 55.2% of original grouped cases correctly classified.
b Cross validation is done only for those cases in the analysis. In cross validation, each case is classified by the functions derived from all cases other than that case.
c 55.2% of cross-validated grouped cases correctly classified.
Table 6.230. Summary of Canonical Discriminant Functions and Wilks’ Lambda Statistics according to sex
Function		Eigenvalue	% of Variance	Cumulative %	Canonical Correlation
	1	.235a	100	100	0.436
Test of Function(s)		Wilks' Lambda	Chi-square	df	Sig.
1		0.81	13.484	2	0.001
a First 1 canonical discriminant functions were used in the analysis.
Table 6.231. Classification Results according to sex over the Indian (Superior) sphenoid sinusa,c
		SEX	Predicted Group Membership		Total
			Male	Female
Original	Count	Male	18	12	30
		Female	12	25	37
	%	Male	60	40	100
		Female	32.4	67.6	100
Cross-validatedb	Count	Male	18	12	30
		Female	13	24	37
	%	Male	60	40	100
		Female	35.1	64.9	100
a 64.2% of original grouped cases correctly classified.
b Cross validation is done only for those cases in the analysis. In cross validation, each case is classified by the functions derived from all cases other than that case.
c 62.7% of cross-validated grouped cases correctly classified.
	6.6.6 Pakistani Dataset
	One-way ANOVA and DFA were conducted with bootstrapping (with 1,000 bootstrapped samples) at 95% CI. The 60+ age group removed from analysis due to small sample size (N=2).
		6.6.6.1 Frontal Sinus
One-way ANOVA did not show statistically significant group differences according to age (p>0.05) or sex (p>0.05) therefore, DFA was not carried out. See Appendix C for one-way ANOVA results (Table C170).
		6.6.6.2 Left Maxillary Sinus
One-way ANOVA showed statistically significant group differences according to age (p<0.05) (see Table 6.232). When the variables were entered into DFA together the model did not fit the data (p=.493, p>0.05). When all of the variables were entered into a step-wise classification (F to enter= 3.84, F to remove= 2.71) the classification rate of 66.0% (cross-validated at 66.0%) showed Cosx 5 was the…
Table 6.232. One-way ANOVA according to age and sex over the Pakistani left maxillary sinus (EFA)
	Wilks' Lambda	F	df1	df2	Sig.
	age (p<0.05)
cosx 5	0.918	4.263	1	48	0.044
	sex (p>0.05)
sinx 1	0.999	0.05	1	50	0.824
cosy 1	0.997	0.146	1	50	0.704
siny 1	1	0	1	50	0.986
cosx 2	0.994	0.285	1	50	0.596
sinx 2	1	0	1	50	0.996
siny 2	1	0	1	50	0.997
cosx 3	0.984	0.823	1	50	0.369
sinx 3	0.938	3.327	1	50	0.074
cosy 3	0.989	0.553	1	50	0.461
siny 3	1	0.02	1	50	0.889
sinx 4	0.971	1.468	1	50	0.231
cosy 4	1	0.009	1	50	0.923
siny 4	0.99	0.483	1	50	0.49
cosx 5	0.974	1.322	1	50	0.256
sinx 5	0.987	0.653	1	50	0.423
siny 5	0.993	0.334	1	50	0.566
cosx 6	1	0.021	1	50	0.886
sinx 6	0.935	3.489	1	50	0.068
cosy 6	0.994	0.301	1	50	0.586
siny 6	0.993	0.371	1	50	0.545
cosx 7	0.999	0.05	1	50	0.824
Table 6.233. Summary of Canonical Discriminant Functions and Wilks’ Lambda Statistics according to age
Function		Eigenvalue	% of Variance	Cumulative %	Canonical Correlation
	1	.089a	100	100	0.286
Test of Function(s)		Wilks' Lambda	Chi-square	df	Sig.
1		0.918	4.042	1	0.044
a First 1 canonical discriminant functions were used in the analysis.
Table 6.234. Classification Results according to age over the Pakistani left maxillary sinus a,c
		Age Group	Predicted Group Membership		Total
		(years)
			20-39	40-59
Original	Count	20-39	17	9	26
		40-59	11	13	24
		Ungrouped cases	1	1	2
	%	20-39	65.4	34.6	100
		40-59	45.8	54.2	100
		Ungrouped cases	50	50	100
Cross-validatedb	Count	20-39	17	9	26
		40-59	11	13	24
	%	20-39	65.4	34.6	100
		40-59	45.8	54.2	100
a 60.0% of original grouped cases correctly classified.
b Cross validation is done only for those cases in the analysis. In cross validation, each case is classified by the functions derived from all cases other than that case.
c 60.0% of cross-validated grouped cases correctly classified.
		6.6.6.3 Right Maxillary Sinus
One-way ANOVA did not show statistically significant group differences according to age therefore, DFA was not carried out further (p>0.05) (see Table 6.235). One-way ANOVA showed statistically significant group differences according to sex (p<0.05) (see Table 6.235). When the variables were entered into DFA together the model did not fit the data (p=.287, p>0.05). When all of the variables were …
Table 6.235. One-way ANOVA according to age and sex over the Pakistani right maxillary sinus (EFA)
	Wilks' Lambda	F	df1	df2	Sig.
sinx 1	0.999	0.061	1	47	0.805
cosy 1	0.989	0.511	1	47	0.478
siny 1	1	0.002	1	47	0.965
cosy 2	0.999	0.026	1	47	0.874
cosx 3	0.999	0.07	1	47	0.793
cosy 3	0.999	0.064	1	47	0.801
siny 3	0.996	0.203	1	47	0.655
cosy 4	0.996	0.191	1	47	0.664
siny 5	0.998	0.072	1	47	0.79
cosx 6	0.97	1.444	1	47	0.235
sinx 6	0.998	0.077	1	47	0.783
cosy 6	0.994	0.262	1	47	0.611
	sex (p<0.05)
siny 1	0.878	7.081	1	51	0.01
Table 6.236. Summary of Canonical Discriminant Functions and Wilks’ Lambda Statistics according to sex
Function		Eigenvalue	% of Variance	Cumulative %	Canonical Correlation
	1	.139a	100	100	0.349
Test of Function(s)		Wilks' Lambda	Chi-square	df	Sig.
1		0.878	6.566	1	0.01
a First 1 canonical discriminant functions were used in the analysis.
Table 6.237. Classification Results according to sex over the Pakistani right maxillary sinus a,c
		SEX	Predicted Group Membership		Total
			Male	Female
Original	Count	Male	19	7	26
		Female	8	19	27
	%	Male	73.1	26.9	100
		Female	29.6	70.4	100
Cross-validatedb	Count	Male	19	7	26
		Female	8	19	27
	%	Male	73.1	26.9	100
		Female	29.6	70.4	100
a 71.7% of original grouped cases correctly classified.
b Cross validation is done only for those cases in the analysis. In cross validation, each case is classified by the functions derived from all cases other than that case
.
c 71.7% of cross-validated grouped cases correctly classified.
		6.6.6.4 Ethmoid Sinus (Anterior Coefficients)
One-way ANOVA showed statistically significant group differences according to age (p<0.05) (see Table 6.238). When the variables were entered into DFA together the model did not fit the data (p=.424, p>0.05). When all of the variables were entered into a step-wise classification (F to enter= 3.84, F to remove= 2.71) the classification rate of 69.2% (cross-validated at 65.4%) showed Siny 1 was the…
Table 6.238. One-way ANOVA according to age and sex over the Pakistani (anterior) ethmoid sinus (EFA)
	Wilks' Lambda	F	df1	df2	Sig.
	age (p<0.05)
cosy 3	0.877	7.038	1	50	0.011
sinx 2	0.792	6.442	2	49	0.003
	sex (p>0.05)
sinx 1	0.973	1.491	1	53	0.227
cosy 1	0.991	0.505	1	53	0.481
cosx 2	0.97	1.653	1	53	0.204
sinx 2	0.998	0.128	1	53	0.722
cosy 2	1	0	1	53	0.996
siny 2	0.993	0.359	1	53	0.552
cosx 3	0.966	1.875	1	53	0.177
sinx 3	0.994	0.302	1	53	0.585
cosy 3	0.931	3.941	1	53	0.052
siny 3	0.997	0.183	1	53	0.67
cosx 4	0.984	0.869	1	53	0.355
sinx 4	0.998	0.126	1	53	0.724
cosy 4	0.988	0.63	1	53	0.431
siny 4	0.997	0.169	1	53	0.683
cosx 5	1	0.001	1	53	0.977
sinx 5	0.932	3.894	1	53	0.054
cosy 5	0.987	0.691	1	53	0.41
siny 5	0.998	0.083	1	53	0.775
cosx 6	0.997	0.153	1	53	0.698
sinx 6	0.976	1.302	1	53	0.259
cosy 6	0.977	1.245	1	53	0.269
siny 6	1	0.013	1	53	0.909
cosx 7	0.997	0.142	1	53	0.708
sinx 7	1	0.011	1	53	0.918
Table 6.239. Summary of Canonical Discriminant Functions and Wilks’ Lambda Statistics according to age
Function		Eigenvalue	% of Variance	Cumulative %	Canonical Correlation
	1	.263a	100	100	0.456
Test of Function(s)		Wilks' Lambda	Chi-square	df	Sig.
1		0.792	11.438	2	0.003
a First 1 canonical discriminant functions were used in the analysis.
Table 6.240. Classification Results according to age over the Pakistani (anterior) ethmoid sinusa,c
		Age Group (years)	Predicted Group Membership		Total
			20-39	40-59
Original	Count	20-39	22	7	29
		40-59	9	14	23
		Ungrouped cases	3	0	3
	%	20-39	75.9	24.1	100
		40-59	39.1	60.9	100
		Ungrouped cases	100	0	100
Cross-validatedb	Count	20-39	20	9	29
		40-59	9	14	23
	%	20-39	69	31	100
		40-59	39.1	60.9	100
a 69.2% of original grouped cases correctly classified.
b Cross validation is done only for those cases in the analysis. In cross validation, each case is classified by the functions derived from all cases other than that case.
c 65.4% of cross-validated grouped cases correctly classified.
		6.6.6.5 Ethmoid Sinus (Superior Coefficients)
One-way ANOVA showed statistically significant group differences according to age (p<0.05) (see Table 6.241). When the variables were entered into DFA together the variables did not pass the Box’s M test (p<0.05). When all of the variables were entered into a step-wise classification (F to enter= 3.84, F to remove= 2.71) the classification rate of 81.6% (cross-validated at 79.6%) showed Siny 3, C…
Table 6.241. One-way ANOVA according to age and sex over the Pakistani (Superior) ethmoid sinus (EFA)
	Wilks' Lambda	F	df1	df2	Sig.
	age (p<0.05)
cosx 4	0.879	6.451	1	47	0.014
cosx 5	0.75	7.653	2	46	0.001
siny 3	0.639	8.486	3	45	0
cosy 3	0.562	8.573	4	44	0
	sex (p>0.05)
sinx 1	1	0.016	1	50	0.901
cosy 1	0.996	0.226	1	50	0.637
siny 1	0.952	2.539	1	50	0.117
cosx 2	0.961	2.018	1	50	0.162
sinx 2	0.96	2.091	1	50	0.154
cosy 2	0.989	0.539	1	50	0.466
siny 2	0.991	0.442	1	50	0.509
cosx 3	0.96	2.07	1	50	0.156
cosy 3	0.999	0.039	1	50	0.844
siny 3	0.991	0.465	1	50	0.498
cosx 4	0.994	0.299	1	50	0.587
sinx 4	0.992	0.4	1	50	0.53
cosy 4	0.994	0.299	1	50	0.587
siny 4	0.998	0.087	1	50	0.77
cosx 5	0.984	0.819	1	50	0.37
sinx 5	0.997	0.162	1	50	0.689
cosy 5	0.981	0.948	1	50	0.335
siny 5	0.927	3.939	1	50	0.053
cosx 6	0.95	2.614	1	50	0.112
sinx 6	0.973	1.361	1	50	0.249
cosy 6	0.989	0.575	1	50	0.452
siny 6	0.986	0.723	1	50	0.399
cosx 7	0.971	1.492	1	50	0.228
sinx 7	0.989	0.548	1	50	0.463
Table 6.242. Summary of Canonical Discriminant Functions and Wilks’ Lambda Statistics according to age
Function		Eigenvalue	% of Variance	Cumulative %	Canonical Correlation
	1	.779a	100	100	0.662
Test of Function(s)		Wilks' Lambda	Chi-square	df	Sig.
1		0.562	25.931	4	0
a First 1 canonical discriminant functions were used in the analysis.
	Table 6.243. Classification Results according to age over the Pakistani (Superior) ethmoid sinus a,c
		Age Group	Predicted Group Membership		Total
		(years)
			20-39	40-59
Original	Count	20-39	23	5	28
		40-59	4	17	21
		Ungrouped cases	1	2	3
	%	20-39	82.1	17.9	100
		40-59	19	81	100
		Ungrouped cases	33.3	66.7	100
Cross-validatedb	Count	20-39	22	6	28
		40-59	4	17	21
	%	20-39	78.6	21.4	100
		40-59	19	81	100
a 81.6% of original grouped cases correctly classified.
b Cross validation is done only for those cases in the analysis. In cross validation, each case is classified by the functions derived from all cases other than that case.
c 79.6% of cross-validated grouped cases correctly classified.
		6.6.6.6 Sphenoid Sinus (Anterior Coefficients)
One-way ANOVA showed statistically significant group differences according to age (p-value<0.05) (see Table 6.244). When the variables were entered into DFA together the model did not fit the data (p=.546, p>0.05). When all of the variables were entered into a step-wise classification (F to enter= 3.84, F to remove= 2.71) the classification rate of 65.3% (cross-validated at 65.3%) showed Cosy 4 w…
Table 6.244. One-way ANOVA showed group differences according to age and sex over the Pakistani (Anterior) sphenoid sinus (EFA) (p<0.05)
	Wilks' Lambda	F	df1	df2	Sig.
	age (p<0.05)
cosy 4	0.896	5.448	1	47	0.024
	sex (p<0.05)
sinx 2	0.883	6.478	1	49	0.014
cosx 2	0.757	7.687	2	48	0.001
Table 6.245. Summary of Canonical Discriminant Functions and Wilks’ Lambda Statistics according to age
Function		Eigenvalue	% of Variance	Cumulative %	Canonical Correlation
	1	.116a	100	100	0.322
Test of Function(s)		Wilks' Lambda	Chi-square	df	Sig.
1		0.896	5.1	1	0.024
a First 1 canonical discriminant functions were used in the analysis.
Table 6.246. Classification Results according to age over the Pakistani (Anterior) sphenoid sinus a,c
		Age Group	Predicted Group Membership		Total
		(years
			20-39	40-59
Original	Count	20-39	23	5	28
		40-59	12	9	21
		Ungrouped cases	2	0	2
	%	20-39	82.1	17.9	100
		40-59	57.1	42.9	100
		Ungrouped cases	100	0	100
Cross-validatedb	Count	20-39	23	5	28
		40-59	12	9	21
	%	20-39	82.1	17.9	100
		40-59	57.1	42.9	100
a 65.3% of original grouped cases correctly classified.
b Cross validation is done only for those cases in the analysis. In cross validation, each case is classified by the functions derived from all cases other than that case.
c 65.3% of cross-validated grouped cases correctly classified.
Table 6.247. Summary of Canonical Discriminant Functions and Wilks’ Lambda Statistics according to sex
Function		Eigenvalue	% of Variance	Cumulative %	Canonical Correlation
	1	.320a	100	100	0.493
Test of Function(s)		Wilks' Lambda	Chi-square	df	Sig.
1		0.757	13.337	2	0.001
a First 1 canonical discriminant functions were used in the analysis.
Table 6.248. Classification Results according to sex over the Pakistani (Anterior) sphenoid sinusa,c
		SEX	Predicted Group Membership		Total
			Male	Female
Original	Count	Male	14	8	22
		Female	6	23	29
	%	Male	63.6	36.4	100
		Female	20.7	79.3	100
Cross-validatedb	Count	Male	14	8	22
		Female	6	23	29
	%	Male	63.6	36.4	100
		Female	20.7	79.3	100
a 72.5% of original grouped cases correctly classified.
b Cross validation is done only for those cases in the analysis. In cross validation, each case is classified by the functions derived from all cases other than that case.
c 72.5% of cross-validated grouped cases correctly classified.
		6.6.6.7 Sphenoid Sinus (Superior Coefficients)
One-way ANOVA showed statistically significant group differences according to age (p<0.05) (see Table 6.249). When the variables were entered into DFA together the model did not fit the data (p=.222, p>0.05). When all of the variables were entered into a step-wise classification (F to enter= 3.84, F to remove= 2.71) the classification rate of 68.6% (cross-validated at 68.6%) showed Siny 5 and Cos…
Table 6.249. One-way ANOVA showed group differences according to age and sex over the Pakistani (Superior) sphenoid sinus (EFA) (p<0.05).
	Wilks' Lambda	F	df1	df2	Sig.
	age (p<0.05)
siny 5	0.923	4.077	1	49	0.049
cosy 2	0.829	4.947	2	48	0.011
	sex (p<0.05)
cosx 6	0.86	8.296	1	51	0.006
siny 1	0.782	6.984	2	50	0.002
Table 6.250. Summary of Canonical Discriminant Functions and Wilks’ Lambda Statistics according to age
Function		Eigenvalue	% of Variance	Cumulative %	Canonical Correlation
	1	.206a	100	100	0.413
Test of Function(s)		Wilks' Lambda	Chi-square	df	Sig.
1		0.829	8.996	2	0.011
a First 1 canonical discriminant functions were used in the analysis.
Table 6.251. Classification Results according to age over the Pakistani (Superior) sphenoid sinus a,c
		Age Group	Predicted Group Membership		Total
		(years)
			20-39	40-59
Original	Count	20-39	23	6	29
		40-59	10	12	22
		Ungrouped cases	0	2	2
	%	20-39	79.3	20.7	100
		40-59	45.5	54.5	100
		Ungrouped cases	0	100	100
Cross-validatedb	Count	20-39	23	6	29
		40-59	10	12	22
	%	20-39	79.3	20.7	100
		40-59	45.5	54.5	100
a 68.6% of original grouped cases correctly classified.
b Cross validation is done only for those cases in the analysis. In cross validation, each case is classified by the functions derived from all cases other than that case.
c 68.6% of cross-validated grouped cases correctly classified.
Table 6.252. Summary of Canonical Discriminant Functions and Wilks’ Lambda Statistics according to sex
Function		Eigenvalue	% of Variance	Cumulative %	Canonical Correlation
	1	.279a	100	100	0.467
Test of Function(s)		Wilks' Lambda	Chi-square	df	Sig.
1		0.782	12.319	2	0.002
a First 1 canonical discriminant functions were used in the analysis.
Table 6.253. Classification Results according to sex over the Pakistani (Superior) sphenoid sinusa,c
		SEX	Predicted Group Membership		Total
			Male	Female
Original	Count	Male	19	8	27
		Female	8	18	26
	%	Male	70.4	29.6	100
		Female	30.8	69.2	100
Cross-validatedb	Count	Male	19	8	27
		Female	9	17	26
	%	Male	70.4	29.6	100
		Female	34.6	65.4	100
a 69.8% of original grouped cases correctly classified.
b Cross validation is done only for those cases in the analysis. In cross validation, each case is classified by the functions derived from all cases other than that case.
c 67.9% of cross-validated grouped cases correctly classified.

## Sheet: 6.7 Combined Results
6.7 Best Combination Results: One-way ANOVA and Discriminant Function Analyses on Linear and EFA coefficients (variables) together
The most discriminant variables determined by One-way ANOVA from the linear measurements and EFA coefficients were entered together into DFA to see if the classification results increased across the entire sample and within ethnic groups according age, sex, ethnic group and paranasal sinus.
6.7.1 Entire Sample
Improvements in classification rate were not seen over the entire sample across frontal, maxillary, ethmoid and sphenoid sinuses the linear measurements and EFA coefficients were entered into together into DFA, therefore, these results were not be presented.
6.7.2 White British Dataset
One-way ANOVA and DFA were conducted with bootstrapping (with 1,000 bootstrapped samples) with 95% CI.
		6.7.2.1 Frontal Sinus
One-way ANOVA did not show statistically significant classification increase according to age therefore, further DFA was not carried out (p>0.05). One-way ANOVA showed statistically significant group differences according to sex (p<0.05) (see Table 6.254). The linear measurements were tested with the EFA coefficients excluding volume. The classification rate of 72.3% (cross-validated at 70.2 %) s…
Table 6.254. One-way ANOVA showed group differences according to sex over White British frontal sinus (Lin + EFA) (p<0.05)
	Wilks' Lambda	F	df1	df2	Sig.
siny 4	0.912	4.364	1	45	0.042
Height	0.858	7.457	1	45	0.009
Width	0.835	8.87	1	45	0.005
Length	0.868	6.867	1	45	0.012
Volume	0.725	17.079	1	45	0
Table 6.255. Summary of Canonical Discriminant Functions and Wilks’ Lambda Statistics (Volume and Siny 4)
Function		Eigenvalue	% of Variance	Cumulative %	Canonical Correlation
	1	.428a	100	100	0.548
Test of Function(s)		Wilks' Lambda	Chi-square	df	Sig.
1		0.7	15.684	2	0
a First 1 canonical discriminant functions were used in the analysis.
Table 6.256. Classification Results according to sex over White British frontal sinus a,c
		SEX	Predicted Group Membership		Total
			Male	Female
Original	Count	Male	13	7	20
		Female	4	23	27
	%	Male	65	35	100
		Female	14.8	85.2	100
Cross-validatedb	Count	Male	13	7	20
		Female	4	23	27
	%	Male	65	35	100
		Female	14.8	85.2	100
a For split file bootstrap split=0, 76.6% of original grouped cases correctly classified.
b Cross validation is done only for those cases in the analysis. In cross validation, each case is classified by the functions derived from all cases other than that case.
c For split file bootstrap split=0, 76.6% of cross-validated grouped cases correctly classified.
6.7.2.2 Right Maxillary Sinus
One-way ANOVA did not show statistically significant classification increase according to age therefore, further DFA was not carried out (p>0.05). One-way ANOVA showed statistically significant group differences according to sex (p<0.05) (see Table 6.257). When these variables were entered together into DFA the classification rate of 67.4% (cross-validated at 67.4%) showed the model was a good fi…
Table 6.257. One-way ANOVA showed group differences according to sex over White British right maxillary sinus (Lin + EFA) (p<0.05)
	Wilks' Lambda	F	df1	df2	Sig.
siny 7	0.901	4.843	1	44	0.033
Height	0.883	5.824	1	44	0.02
Width	0.876	6.213	1	44	0.017
Table 6.258. Summary of Canonical Discriminant Functions and Wilks’ Lambda Statistics according to sex
Function		Eigenvalue	% of Variance	Cumulative %	Canonical Correlation
	1	.294a	100	100	0.476
Test of Function(s)		Wilks' Lambda	Chi-square	df	Sig.
1		0.773	10.944	3	0.012
a First 1 canonical discriminant functions were used in the analysis.
Table 6.259. Classification Results according to sex over White British right maxillary sinus a,c
		SEX	Predicted Group Membership		Total
			Male	Female
Original	Count	Male	11	10	21
		Female	5	20	25
	%	Male	52.4	47.6	100
		Female	20	80	100
Cross-validatedb	Count	Male	11	10	21
		Female	5	20	25
	%	Male	52.4	47.6	100
		Female	20	80	100
a For split file bootstrap split=0, 67.4% of original grouped cases correctly classified.
b Cross validation is done only for those cases in the analysis. In cross validation, each case is classified by the functions derived from all cases other than that case.
c For split file bootstrap split=0, 67.4% of cross-validated grouped cases correctly classified.
6.7.2.3 Ethmoid Sinus
One-way ANOVA did not show statistically significant classification increase according to age therefore, further DFA was not carried out (p>0.05). One-way ANOVA showed statistically significant group differences according to sex (p<0.05) (see Table 6.260). When these variables were entered together into DFA the classification rate of 80.0% (cross-validated at 73.3 %) showed the model was a good f…
Table 6.260. One-way ANOVA showed group differences according to sex over the White British ethmoid sinus (Lin + EFA)
(p<0.05)
	Wilks' Lambda	F	df1	df2	Sig.
sinx 1	0.907	4.394	1	43	0.042
cosy 7	0.894	5.09	1	43	0.029
Height	0.877	6.016	1	43	0.018
Table 6.261. Summary of Canonical Discriminant Functions and Wilks’ Lambda Statistics
Function		Eigenvalue	% of Variance	Cumulative %	Canonical Correlation
	1	.488a	100	100	0.573
Test of Function(s)		Wilks' Lambda	Chi-square	df	Sig.
1		0.672	16.501	3	0.001
a First 1 canonical discriminant functions were used in the analysis.
Table 6.262. Classification Results to sex over the White British ethmoid sinusa,c
		SEX	Predicted Group Membership		Total
			Male	Female
Original	Count	Male	13	5	18
		Female	4	23	27
	%	Male	72.2	27.8	100
		Female	14.8	85.2	100
Cross-validatedb	Count	Male	11	7	18
		Female	5	22	27
	%	Male	61.1	38.9	100
		Female	18.5	81.5	100
a For split file bootstrap split=0, 80.0% of original grouped cases correctly classified.
b Cross validation is done only for those cases in the analysis. In cross validation, each case is classified by the functions derived from all cases other than that case.
c For split file bootstrap split=0, 73.3% of cross-validated grouped cases correctly classified.
	6.7.3 Chinese Dataset
One-way ANOVA and DFA were conducted with bootstrapping (with 1,000 bootstrapped samples) at 95% CI.
		6.7.3.1 Frontal Sinus
One-way ANOVA did not show statistically significant classification increase according to age therefore, further DFA was not carried out (p>0.05). One-way ANOVA showed statistically significant group differences according to sex (p<0.05) (see Table 6.263). When these variables were entered together into DFA the classification rate of 85.0% (cross-validated at 85.0%) showed the model was a good fi…
Table 6.263. One-way ANOVA showed group differences according to sex over the Chinese frontal sinus (Lin + EFA) (p<0.05)
	Wilks' Lambda	F	df1	df2	Sig.
cosx 2	0.679	8.51	1	18	0.009
Width	0.761	5.649	1	18	0.029
Table 6.264. Summary of Canonical Discriminant Functions and Wilks’ Lambda Statistics according to sex
Function		Eigenvalue	% of Variance	Cumulative %	Canonical Correlation
	1	1.132a	100	100	0.729
Test of Function(s)		Wilks' Lambda	Chi-square	df	Sig.
1		0.469	12.87	2	0.002
a First 1 canonical discriminant functions were used in the analysis.
Table 6.265. Classification Results according to sex over the Chinese frontal sinusa,c
		SEX	Predicted Group Membership		Total
			Male	Female
Original	Count	Male	5	2	7
		Female	1	12	13
	%	Male	71.4	28.6	100
		Female	7.7	92.3	100
Cross-validatedb	Count	Male	5	2	7
		Female	1	12	13
	%	Male	71.4	28.6	100
		Female	7.7	92.3	100
a For split file bootstrap split=0, 85.0% of original grouped cases correctly classified.
b Cross validation is done only for those cases in the analysis. In cross validation, each case is classified by the functions derived from all cases other than that case.
c For split file bootstrap split=0, 85.0% of cross-validated grouped cases correctly classified.
	6.7.4 Black African Dataset
One-way ANOVA on the combination measurements did not show statistically significant group differences according to age (p>0.05) or sex (p>0.05) therefore, DFA was not carried out.
	6.7.5 Black Caribbean Dataset
		6.7.5.1 Left Maxillary Sinus
One-way ANOVA did not show statistically significant group differences according to age therefore, DFA was not carried out (p>0.05). One-way ANOVA did show statistically significant group differences according to sex (p<0.05) (see Table 6.266). When these variables were entered together into DFA the classification rate of 70.4 % (cross-validated at 68.5 %) showed the model was a good fit for the …
Table 6.266. One-way ANOVA showed group differences according to sex over the Black Caribbean left maxillary sinus (Lin + EFA) (p<0.05)
	Wilks' Lambda	F	df1	df2	Sig.
cosy 3	0.903	5.573	1	52	0.022
siny 3	0.913	4.936	1	52	0.031
sinx 4	0.92	4.514	1	52	0.038
cosx 6	0.915	4.819	1	52	0.033
Volume	0.92	4.495	1	52	0.039
Table 6.267. Summary of Canonical Discriminant Functions and Wilks’ Lambda Statistics
Function		Eigenvalue	% of Variance	Cumulative %	Canonical Correlation
	1	.592a	100	100	0.61
Test of Function(s)		Wilks' Lambda	Chi-square	df	Sig.
1		0.628	23.028	5	0
a First 1 canonical discriminant functions were used in the analysis.
Table 6.268. Classification Results according to sex over the Black Caribbean left maxillary sinus a,c
		SEX	Predicted Group Membership		Total
			Male	Female
Original	Count	Male	19	8	27
		Female	8	19	27
	%	Male	70.4	29.6	100
		Female	29.6	70.4	100
Cross-validatedb	Count	Male	19	8	27
		Female	9	18	27
	%	Male	70.4	29.6	100
		Female	33.3	66.7	100
a For split file bootstrap split=0, 70.4% of original grouped cases correctly classified.
b Cross validation is done only for those cases in the analysis. In cross validation, each case is classified by the functions derived from all cases other than that case.
c For split file bootstrap split=0, 68.5% of cross-validated grouped cases correctly classified.
		6.7.5.2 Right Maxillary Sinus
One-way ANOVA did not show statistically significant group differences according to age therefore, DFA was not carried out (p>0.05). One-way ANOVA did show statistically significant group differences according to sex (p<0.05) (see Table 6.269). When these variables were entered together into DFA the classification rate of 75.0% (cross-validated at 66.1%) showed the model was a good fit for the da…
Table 6.269. One-way ANOVA showed group differences according to sex over the Black Caribbean right maxillary sinus (Lin + EFA) (p<0.05)
	Wilks' Lambda	F	df1	df2	Sig.
Volume	0.925	4.348	1	54	0.042
Height	0.893	6.443	1	54	0.014
siny 3	0.917	4.87	1	54	0.032
cosx 6	0.813	12.409	1	54	0.001
Table 6.270. Summary of Canonical Discriminant Functions and Wilks’ Lambda Statistics
Function		Eigenvalue	% of Variance	Cumulative %	Canonical Correlation
	1	.443a	100	100	0.554
Test of Function(s)		Wilks' Lambda	Chi-square	df	Sig.
1		0.693	19.078	4	0.001
a First 1 canonical discriminant functions were used in the analysis.
Table 6.271. Classification Results according to sex over the Black Caribbean right maxillary sinus a,c
		SEX	Predicted Group Membership		Total
			Male	Female
Original	Count	Male	21	7	28
		Female	7	21	28
	%	Male	75	25	100
		Female	25	75	100
Cross-validatedb	Count	Male	19	9	28
		Female	10	18	28
	%	Male	67.9	32.1	100
		Female	35.7	64.3	100
a For split file bootstrap split=0, 75.0% of original grouped cases correctly classified.
b Cross validation is done only for those cases in the analysis. In cross validation, each case is classified by the functions derived from all cases other than that case.
c For split file bootstrap split=0, 66.1% of cross-validated grouped cases correctly classified.
6.7.5.3 Sphenoid Sinus
One-way ANOVA did not show statistically significant group differences according to age therefore, DFA was not carried out (p>0.05). One-way ANOVA did show statistically significant group differences according to sex (p<0.05) (see Table 6.272). When these variables were entered together into DFA the classification rate of 75.8% (cross-validated at 72.6%) showed the model was a good fit for the da…
Table 6.272. One-way ANOVA showed group differences according to sex over the Black Caribbean sphenoid sinus (Lin + Superior EFA) (p<0.05).
	Wilks' Lambda	F	df1	df2	Sig.
siny 6	0.905	6.278	1	60	0.015
Height	0.813	13.796	1	60	0
Table 6.273. Summary of Canonical Discriminant Functions and Wilks’ Lambda Statistics
Function		Eigenvalue	% of Variance	Cumulative %	Canonical Correlation
	1	.364a	100	100	0.517
Test of Function(s)		Wilks' Lambda	Chi-square	df	Sig.
1		0.733	18.334	2	0
a First 1 canonical discriminant functions were used in the analysis.
Table 6.274. Classification Results differences according to sex over the Black Caribbean sphenoid sinus a,c
		sex	Predicted Group Membership		Total
			Male	Female
Original	Count	Male	19	10	29
		Female	5	28	33
	%	Male	65.5	34.5	100
		Female	15.2	84.8	100
Cross-validatedb	Count	Male	18	11	29
		Female	6	27	33
	%	Male	62.1	37.9	100
		Female	18.2	81.8	100
a 75.8% of original grouped cases correctly classified.
b Cross validation is done only for those cases in the analysis. In cross validation, each case is classified by the functions derived from all cases other than that case.
c 72.6% of cross-validated grouped cases correctly classified.
	6.7.6 Indian Dataset
One-way ANOVA and DFA were conducted with bootstrapping (with 1,000 bootstrapped samples) at 95% CI.
		6.7.6.1 Ethmoid Sinus
One-way ANOVA did not show statistically significant group differences according to age therefore, DFA was not carried out (p>0.05). One-way ANOVA did show statistically significant group differences according to sex (p<0.05) (see Table 6.275.). When these variables were entered together into DFA the classification rate of 79.4% (cross-validated at 74.6%) showed the model was a good fit for the d…
Table 6.275. One-way ANOVA showed group differences according to sex over the Indian ethmoid sinus (Lin + Superior EFA) (p<0.05).
	Wilks' Lambda	F	df1	df2	Sig.
cosx 3	0.812	14.125	1	61	0
Length	0.903	6.583	1	61	0.013
Table 6.276. Summary of Canonical Discriminant Functions and Wilks’ Lambda Statistics
Function		Eigenvalue	% of Variance	Cumulative %	Canonical Correlation
	1	.351a	100	100	0.51
Test of Function(s)		Wilks' Lambda	Chi-square	df	Sig.
1		0.74	18.072	2	0
a First 1 canonical discriminant functions were used in the analysis.
Table 6.277. Classification Results according to sex over the Indian ethmoid sinusa,c
		SEX	Predicted Group Membership		Total
			Male	Female
Original	Count	Male	20	7	27
		Female	6	30	36
	%	Male	74.1	25.9	100
		Female	16.7	83.3	100
Cross-validatedb	Count	Male	20	7	27
		Female	9	27	36
	%	Male	74.1	25.9	100
		Female	25	75	100
a For split file bootstrap split=0, 79.4% of original grouped cases correctly classified.
b Cross validation is done only for those cases in the analysis. In cross validation, each case is classified by the functions derived from all cases other than that case.
c For split file bootstrap split=0, 74.6% of cross-validated grouped cases correctly classified.
	6.7.7 Pakistani Dataset
One-way ANOVA on the combination measurements did not show statistically significant group differences according to age (p>0.05) or sex (p>0.05), therefore DFA was not carried out.

## Sheet: Group Centroids
Includes supplementary tables including canonical discriminant function coefficients, group centroids and certain ANOVA tables. The relevant section the Centroids are referring to have been provided.
6.3 Linear Measurement Results: Entire Sample
6.3.1 Frontal Sinus
Table C1. Frontal Sinus Canonical Discriminant Function Coefficients for sex
	Function
	1
Height	0.049
Length	-0.013
Width	0.151
(Constant)	-2.878
Table C2. Frontal Sinus Function at Group Centroids
SEX	Function
	1
Male	0.411
Female	-0.352
Table C3. Frontal Sinus Canonical Discriminant Function Coefficients according to ethnic group
	Function
	1	2	3
Height	0.196	-0.024	0.074
Length	-0.015	0.044	-0.1
Width	-0.129	0.083	0.191
(Constant)	-0.589	-3.153	0.239
Table C4. Frontal Sinus Functions at Group Centroids
Ethnic Group	Function
	1	2	3
White British	0.088	0.15	-0.009
Chinese	-0.07	-0.471	-0.068
Black African	0.603	0.045	0.016
Indian	-0.077	0.05	-0.061
Black Caribbean	-0.056	-0.178	0.079
Pakistani	-0.365	0.144	0.03
6.3.2 Left Maxillary Sinus
Table C5. Left Maxillary Canonical Discriminant Function Coefficients according to ethnic groups
	Function
	1	2	3	4
Height	0.088	0.183	0.117	0.249
Length	0.258	0.177	0.174	0.068
Volume	0	0	0	0
Width	0.307	0.093	0.241	0.056
(Constant)	2.092	0.473	14.611	4.987
Table C6. Left Maxillary Functions at Group Centroids
Ethnic Group	Function
	1	2	3	4
White British	-0.021	0.297	0.119	-0.106
Chinese	0.638	0.283	-0.194	0.127
Black African	-0.324	-0.205	-0.309	-0.039
Indian	0.344	-0.225	0.034	-0.049
Black Caribbean	-0.269	0.269	-0.006	0.043
Pakistani	-0.187	-0.24	0.187	0.086
6.3.4 Ethmoid Sinus
Table C7. Ethmoid Sinus Canonical Discriminant Function Coefficients according to age
	Function
	1	2
Height	0.131	-0.109
Length	0.1	0.025
Width	-0.034	0.182
(Constant)	-7.015	-6.148
Table C8. Ethmoid Sinus Function at Group Centroids
Age Group	Function
	1	2
20-39 years	-0.121	-0.153
40-50 years	-0.082	0.15
60+ years	0.366	-0.023
6.3.5 Sphenoid Sinus
Table C9. Sphenoid Sinus Canonical Discriminant Function Coefficients according to sex
	Function
	1
Height	0.284
Length	-0.11
Width	0.014
(Constant)	-3.896
Table C10. Sphenoid Sinus Function at Group Centroids
SEX	Function
	1
Male	0.276
Female	-0.218
Table C11. Sphenoid Sinus Canonical Discriminant Function Coefficients according to ethnic group
Function
	1	2	3
Height	0.123	0.162	0.219
Length	0.154	0.022	0.06
Width	-0.12	0.023	0.162
(Constant)	1.323	5.918	1.583
Table C12. Sphenoid Sinus Functions at Group Centroids
Ethnic Group	Function
	1	2	3
White British	-0.02	0.121	0.04
Chinese	0.213	0.452	-0.034
Black African	0.518	-0.192	-0.039
Indian	-0.303	-0.018	-0.044
Black Caribbean	0.262	-0.039	0.031
Pakistani	-0.31	-0.1	0.025
	6.4.1 White British Dataset
6.4.1.1 Frontal Sinus
Table C13.. White British Frontal Sinus Canonical Discriminant Function Coefficients according to sex
	Function
	1
Height	-0.051
Length	-0.051
Volume	0.001
Width	0.022
(Constant)	0.763
Table C14. White British Frontal Sinus Functions at Group Centroids
SEX	Function
	1
Male	0.68
Female	-0.517
6.4.1.2 Left Maxillary Sinus
Table C15. White British Left Maxillary one-way ANOVA did not show group differences according to age and sex (p>0.05)
	Wilks' Lambda	F	df1	df2	Sig.
	age (p>0.05)
Volume	0.952	1.052	2	42	0.358
Height	0.962	0.827	2	42	0.444
Width	0.996	0.077	2	42	0.926
Length	0.88	2.869	2	42	0.068
	sex (p>0.05)
Volume	0.956	2.001	1	43	0.164
Height	0.934	3.063	1	43	0.087
Width	0.966	1.498	1	43	0.228
Length	0.977	1.034	1	43	0.315
6.4.1.3 Right Maxillary Sinus
Table C16. White British Right Maxillary Canonical Discriminant Function Coefficients according to sex
	Function
	1
Height	0.256
Length	-0.046
Volume	0
Width	0.396
(Constant)	-20.974
Table C17. White British Right Maxillary Functions at Group Centroids
	Function
SEX
	1
Male	0.561
Female	-0.449
6.4.1.4 Ethmoid Sinus
Table C18. White British Ethmoid Sinus one-way ANOVA did not show group differences according to age and sex
	Wilks' Lambda	F	df1	df2	Sig.
	age (p>0.05)
Volume	0.903	2.267	2	42	0.116
Height	0.945	1.23	2	42	0.302
Width	0.979	0.446	2	42	0.643
Length	0.949	1.133	2	42	0.332
	sex (p<0.05)
Volume	0.985	0.656	1	43	0.422
Height	0.926	3.434	1	43	0.071
Width	0.866	6.661	1	43	0.013
Length	0.999	0.045	1	43	0.832
6.4.1.5 Sphenoid Sinus
Table C19. White British Sphenoid Sinus one-way ANOVA did not show group differences according to age and sex
	Wilks' Lambda	F	df1	df2	Sig.
	age (p>0.05)
Volume	0.919	2.105	2	48	0.133
Height	0.94	1.523	2	48	0.228
Width	0.975	0.609	2	48	0.548
Length	0.932	1.765	2	48	0.182
	sex (p>0.05)
Volume	0.982	0.9	1	49	0.347
Height	0.953	2.44	1	49	0.125
Width	0.986	0.693	1	49	0.409
Length	0.997	0.141	1	49	0.709
6.4.2 Chinese Dataset
6.4.2.1 Frontal Sinus
Table C20. Chinese Frontal Sinus Canonical Discriminant Function Coefficients according to sex
	Function
	1
Width	0.205
(Constant)	-2.759
Table C21. Chinese Frontal Sinus Functions at Group Centroids
SEX	Function
	1
Male	0.793
Female	-0.396
6.4.2.2 Left Maxillary Sinus
Table C22. Chinese Left Maxillary one-way ANOVA did not show group differences according to age and sex (p>0.05)
	Wilks' Lambda	F	df1	df2	Sig.
	age (p>0.05)
Volume	0.891	1.28	2	21	0.299
Height	0.853	1.816	2	21	0.187
Width	0.847	1.899	2	21	0.174
Length	0.976	0.256	2	21	0.777
	sex (p>0.05)
Volume	0.968	0.719	1	22	0.406
Height	0.998	0.038	1	22	0.847
Width	0.941	1.377	1	22	0.253
Length	0.981	0.431	1	22	0.518
6.4.2.3 Right Maxillary Sinus
Table C23. Chinese Right Maxillary Canonical Discriminant Function Coefficients according to age
	Function
	1
Volume	0
(Constant)	-3.044
Table C24. Chinese Right Maxillary Functions at Group Centroids
	Age Group	Function
		1
20-39 Years		1.164
	40-59 years	-0.591
	60+ years	-0.072
Table C25. Chinese Right Maxillary Canonical Discriminant Function Coefficients according to sex
	Function
	1
Width	0.393
(Constant)	-15.213
Table C26. Chinese Right Maxillary Functions at Group Centroids
	Function
SEX
	1
Male	1.128
Female	-0.265
6.4.2.4 Ethmoid Sinus
Table C27. Chinese Ethmoid Sinus Canonical Discriminant Function Coefficients according to sex
	Function
	1
Width	0.22
(Constant)	-10.31
Table C28. Chinese Ethmoid Sinus Functions at Group Centroids
SEX	Function
	1
Male	0.631
Female	-0.355
6.4.2.5 Sphenoid Sinus
Table C29. One-way ANOVA did not show group differences according to age and sex
	Wilks' Lambda	F	df1	df2	Sig.
	age (p>0.05)
Volume	0.849	2.046	2	23	0.152
Height	0.924	0.95	2	23	0.401
Width	0.957	0.515	2	23	0.604
Length	0.811	2.676	2	23	0.09
	sex (p>0.05)
Volume	0.866	3.709	1	24	0.066
Height	0.923	1.999	1	24	0.17
Width	0.939	1.548	1	24	0.225
Length	0.952	1.217	1	24	0.281
6.4.3 Black African Dataset
6.4.3.1 Frontal Sinus
Table C30. Black African Frontal Sinus Canonical Discriminant Function Coefficients according to sex
	Function
	1
Height	-0.065
Length	-0.056
Volume	0.001
Width	-0.042
(Constant)	1.701
Table C31. Black African Frontal Sinus Functions at Group Centroids
SEX	Function
	1
Male	0.534
Female	-0.534
6.4.3.2 Left Maxillary Sinus
Table C32. Black African Left Maxillary Canonical Discriminant Function Coefficients according to age
	Function
	1
Height	0.182
(Constant)	-6.582
Table C33. Black African Left Maxillary Functions at Group Centroids
Age Group	Function
	1
20-39 Years	0.472
40-59 years	-0.444
60+ years	0.357
6.4.3.3 Right Maxillary Sinus
Table C34. Black African Right Maxillary One-way ANOVA did not show group differences according to age and sex
	Wilks' Lambda	F	df1	df2	Sig.
	age (p>0.05)
Volume	0.958	0.97	2	44	0.387
Height	0.946	1.246	2	44	0.298
Width	0.985	0.335	2	44	0.717
Length	0.924	1.805	2	44	0.176
	sex (p>0.05)
Volume	0.968	1.402	1	42	0.243
Height	0.984	0.684	1	42	0.413
Width	0.972	1.205	1	42	0.279
Length	0.963	1.61	1	42	0.211
6.4.3.4 Ethmoid Sinus
Table C35. Black African Ethmoid Sinus Canonical Discriminant Function Coefficients according to age
	Function
	1	2
Height	0.042	0
Length	0.11	0.195
Volume	0	0
Width	0.149	-0.086
(Constant)	-0.086	-3.844
Table C36. Black African Ethmoid Sinus Functions at Group Centroids
Age Group	Function
	1	2
20-39 years	-1.12	0.108
40-59 years	0.404	-0.371
60+ years	0.77	0.673
Table C37. Black African Ethmoid Sinus Canonical Discriminant Function Coefficients according to sex
	Function
	1
Width	0.137
(Constant)	-6.155
Table C38. Black African Ethmoid Sinus Functions at Group Centroids
SEX	Function
	1
Male	0.602
Female	-0.313
6.4.3.5 Sphenoid Sinus
Table C39. Black African Sphenoid Sinus One-way ANOVA did not show group differences according to age and sex (p>0.05)
	Wilks' Lambda	F	df1	df2	Sig.
	age (p>0.05)
Volume	0.874	2.59	2	36	0.089
Height	0.973	0.498	2	36	0.612
Width	0.926	1.44	2	36	0.25
Length	0.94	1.149	2	36	0.328
	sex (p>0.05)
Volume	0.999	0.022	1	37	0.882
Height	0.998	0.084	1	37	0.773
Width	0.994	0.218	1	37	0.643
Length	0.997	0.097	1	37	0.757
6.4.4 Black Caribbean Dataset
6.4.4.1 Frontal Sinus
Table C40. Black Caribbean Frontal Sinus Canonical Discriminant Function Coefficients according to sex
	Function
	1
Height	-0.124
Length	-0.04
Volume	0
Width	0.181
(Constant)	-0.405
Table C41. Black Caribbean Frontal Sinus Functions at Group Centroids
SEX	Function
	1
Male	0.59
Female	-0.524
6.4.4.2 Left Maxillary Sinus
Table C42. Black Caribbean Left Maxillary Canonical Discriminant Function Coefficients to age
	Function
	1	2
Height	-0.079	0.046
Length	0.162	-0.238
Volume	0	0
Width	0.316	-0.025
(Constant)	-11.774	1.229
Table C43.Black Caribbean Left Maxillary Functions at Group Centroids
Age Group	Function
	1	2
20-39 years	-0.613	-0.218
40-59 years	0.243	0.354
60+ years	1.09	-0.771
Table C44. Black Caribbean Left Maxillary Canonical Discriminant Function Coefficients according to sex
	Function
	1
Height	0.209
(Constant)	-8.177
Table C45. Black Caribbean Left Maxillary Functions at Group Centroids
SEX	Function
	1
Male	0.352
Female	-0.366
6.4.4.3 Right Maxillary Sinus
Table C46. Black Caribbean Right Maxillary Canonical Discriminant Function Coefficients according to sex
	Function
	1
Height	0.201
(Constant)	-7.964
Table C47. Black Caribbean Right Maxillary Functions at Group Centroids
SEX	Function
	1
Male	0.313
Female	-0.291
6.4.4.4 Ethmoid Sinus
Table C48. Black Caribbean Ethmoid Sinus Canonical Discriminant Function Coefficients according to sex
	Function
	1
Height	0.204
Length	0.045
Volume	0
Width	0.009
(Constant)	-9.442
Table C49. Black Caribbean Ethmoid Sinus Functions at Group Centroids
SEX	Function
	1
Male	0.49
Female	-0.422
6.4.4.5 Sphenoid Sinus
Table C50. Black Caribbean Sphenoid Sinus Canonical Discriminant Function Coefficients according to sex
	Function
	1
Height	0.213
Length	-0.104
Volume	0
Width	-0.001
(Constant)	-3.335
Table C51. Black Caribbean Sphenoid Sinus Functions at Group Centroids
SEX	Function
	1
Male	0.595
Female	-0.523
6.4.5 Indian Dataset
6.4.5.1 Frontal Sinus
Table C52. Indian Frontal Sinus Canonical Discriminant Function Coefficients according to sex
	Function
	1
Height	-0.033
Length	-0.052
Volume	0.001
Width	0.088
(Constant)	-0.368
Table C53. Indian Frontal Sinus Functions at Group Centroids
SEX	Function
	1
Male	0.437
Female	-0.376
6.4.5.2 Left Maxillary Sinus
Table C54. Indian Left Maxillary Canonical Discriminant Function Coefficients according to sex
	Function
	1
Width	0.27
(Constant)	-10.542
Table C55. Indian Left Maxillary Functions at Group Centroids
SEX	Function
	1
Male	0.441
Female	-0.376
6.4.5.3 Right Maxillary Sinus
Table C56. Indian Right Maxillary Canonical Discriminant Function Coefficients according to sex
	Function
	1
Height	0.214
Length	-0.04
Volume	0
Width	0.449
(Constant)	-20.225
Table C57. Indian Right Maxillary Functions at Group Centroids
SEX	Function
	1
Male	0.805
Female	-0.603
6.4.5.4 Ethmoid Sinus
Table C58. Indian Ethmoid Sinus Canonical Discriminant Function Coefficients according to sex
	Function
	1
Length	0.159
(Constant)	-6.482
Table C59. Indian Ethmoid Sinus Functions at Group Centroids
SEX	Function
	1
Male	0.318
Female	-0.223
6.4.5.5 Sphenoid Sinus
Table C60. Indian Sphenoid Sinus one-way ANOVA did not show group differences according to age and sex (p>0.05)
	Wilks' Lambda	F	df1	df2	Sig.
	age (p>0.05)
Volume	0.972	0.85	2	60	0.432
Height	0.936	2.063	2	60	0.136
Width	0.998	0.075	2	60	0.928
Length	1	0.007	2	60	0.993
	sex (p>0.05)
Volume	0.978	1.342	1	61	0.251
Height	0.945	3.547	1	61	0.064
Width	0.999	0.036	1	61	0.849
Length	0.994	0.353	1	61	0.555
6.4.6 Pakistani Dataset
6.4.6.1 Frontal Sinus
Table C61.Pakistani Frontal Sinus Canonical Discriminant Function Coefficients according to sex
	Function
Height	-0.04
Length	0.079
Width	0.042
(Constant)	-3.976
Table C62. Pakistani Frontal Sinus Functions at Group Centroids
SEX	Function
	1
Male	0.538
Female	-0.479
6.4.6.2 Left Maxillary Sinus
Table C63. Pakistani Left Maxillary Canonical Discriminant Function Coefficients according to age
		Function
		1
Height		-0.258
Length		0.412
(Constant)		-2.894
Table C64. Pakistani Left Maxillary Functions at Group Centroids
Age Group	Function
	1
20-39 years	0.59
40-59 years	-0.616
6.4.6.3 Right Maxillary Sinus
Table C65. Pakistani Right Maxillary one-way ANOVA did not show group differences according to age and sex (p>0.05)
	Wilks' Lambda	F	df1	df2	Sig.
	age (p>0.05)
Volume	0.974	1.18	1	45	0.283
Height	0.972	1.283	1	45	0.263
Width	0.969	1.456	1	45	0.234
Length	0.988	0.565	1	45	0.456
	sex (p>0.05)
Volume	0.998	0.104	1	49	0.749
Height	0.995	0.243	1	49	0.624
Width	1	0.001	1	49	0.973
Length	0.98	1.012	1	49	0.319
6.4.6.4 Ethmoid Sinus
Table C66. Pakistani Ethmoid Sinus Summary of Canonical Discriminant Functions and Wilks’ Lambda Statistics according to sex
		Function
		1
Width		0.24
(Constant)		-11.588
Table C67. Pakistani Ethmoid Sinus Functions at Group Centroids
SEX	Function
	1
Male	0.348
Female	-0.281
6.4.6.5 Sphenoid Sinus
Table C68. Pakistani Sphenoid Sinus one-way ANOVA did not show group differences according to age and sex (p>0.05)
	Wilks' Lambda	F	df1	df2	Sig.
	age (p>0.05)
Volume	0.956	2.405	1	52	0.127
Height	0.967	1.765	1	52	0.19
Width	0.949	2.798	1	52	0.1
Length	0.983	0.894	1	52	0.349
	sex (p>0.05)
Volume	0.997	0.141	1	56	0.709
Height	0.977	1.299	1	56	0.259
Width	1	0	1	56	0.985
Length	1	0.002	1	56	0.962
6.5 One-way ANOVA and Discriminate Function Analyses results on EFA coefficients
6.5.1 Frontal Sinus
Table C69. EFA Frontal Sinus Canonical Discriminant Function Coefficients according to age
	Function
	1	2
siny 1	1.324	2.183
cosx 3	4.651	-5.88
siny 10	-61.83	4.353
(Constant)	-0.369	-0.266
Table C70. EFA Frontal Sinus Functions at Group Centroids
Age Group	Function
	1	2
20-39 years	0.313	-0.062
40-59 years	-0.119	0.193
60+ years	-0.283	-0.269
6.5.2 Left Maxillary Sinus
Table 6C71. EFA Left Maxillary Canonical Discriminant Function Coefficients according to age
	Function
	1
siny 7	64.808
(Constant)	-0.127
Table C72. EFA Left Maxillary Functions at Group Centroids
	Function
	1
20-39 years	0.083
40-59 years	0.091
60+ years	-0.322
Table C73. EFA Left Maxillary Canonical Discriminant Function Coefficients according to ethnic group
	Function
	1	2
cosy 2	7.99	-2.916
siny 1	5.187	11.077
(Constant)	-3.481	-8.295
Table C74.. EFA Left Maxillary Functions at Group Centroids
	Function
	1	2
White British	0.641	-0.091
Chinese	0.196	0.411
Black African	0.019	-0.374
Indian	-0.087	0.225
Black Caribbean	-0.388	-0.256
Pakistani	-0.33	0.194
6.5.3 Right Maxillary Sinus
Table C75. EFA Right Maxillary Canonical Discriminant Function Coefficients according to age
	Function
	1	2
siny 2	-8.325	11.808
sinx 7	69.319	44.024
(Constant)	-0.039	0.033
Table C76. EFA Right Maxillary Functions at Group Centroids
	Function
	1	2
20-39 years	-0.315	-0.019
40-59 years	0.142	0.071
60+ years	0.286	-0.107
Table C77. EFA Right Maxillary Canonical Discriminant Function Coefficients according to sex
	Function
	1
siny 15	201.432
siny 20	328.014
(Constant)	0.016
Table C78. EFA Right Maxillary Functions at Group Centroids
	Function
	1
Male	0.208
Female	-0.18
Table C79.. EFA Right Maxillary Canonical Discriminant Function Coefficients according to ethnic group
	Function
	1
Cosy 2	9.302
(Constant)	-0.455
Table C80. EFA Right Maxillary Functions at Group Centroids
	Function
	1
White British	0.641
Chinese	0.196
Black African	0.019
Indian	-0.087
Black Caribbean	-0.388
Pakistani	-0.33
6.5.4 Ethmoid Sinus (Anterior Coefficients)
Table C81. EFA Ethmoid Sinus (Anterior) Canonical Discriminant Function Coefficients according to age
	Function
	1	2
siny 1	-1.689	-0.095
cosx 8	4.02	23.458
sinx 10	26.516	-5.574
(Constant)	0.705	0.163
Table C82. EFA Ethmoid Sinus (Anterior) Functions at Group Centroids
	Function
	1	2
20-39 years	-0.133	0.204
40-59 years	-0.131	-0.177
60+ years	0.444	0.002
Table C83. EFA Ethmoid Sinus (Anterior) Canonical Discriminant Function Coefficients according to sex
	Function
	1
sinx 3	4.454
cosy 16	67.415
siny 17	-60.537
(Constant)	-0.019
Table C84. EFA Ethmoid Sinus (Anterior) Functions at Group Centroids
	Function
	1
Male	-0.25
Female	0.206
Table C85. EFA Ethmoid Sinus (Anterior) Canonical Discriminant Function Coefficients according to ethnic group
	Function
	1	2
cosy 1	9095600000000000	-7980000000000000
cosx 7	12.953	13.508
(Constant)	0.146	0.142
Table C86. EFA Ethmoid Sinus (Anterior) Functions at Group Centroids
	Function
	1	2
White British	0.233	-0.039
Chinese	0.202	-0.193
Black African	-0.659	-0.063
Indian	0.043	0.221
Black Caribbean	-0.1	0.021
Pakistani	0.366	-0.044
Ethmoid Sinus (Superior Coefficients)
Table C87. EFA Ethmoid Sinus (Superior) Canonical Discriminant Function Coefficients according to age
	Function
	1
siny 1	2.037
(Constant)	-0.61
Table C88. EFA Ethmoid Sinus (Superior) Functions at Group Centroids
	Function
	1
20-39 years	0.168
40-59 years	-0.02
60+ years	-0.238
Table C89. EFA Ethmoid Sinus (Superior) Canonical Discriminant Function Coefficients according to sex
	Function
	1
Siny 14	62.456
(Constant)	-0.017
Table C90. EFA Ethmoid Sinus (Superior) Functions at Group Centroids
	Function
	1
Male	0.186
Female	-0.154
Table C91. EFA Ethmoid Sinus (Superior) Canonical Discriminant Function Coefficients according to ethnic group
	Function
	1	2
Siny 1	1.443	-1.474
Cosy 6	7.567	9.76
(Constant)	-0.378	0.512
Table C92. EFA Ethmoid Sinus (Superior) Functions at Group Centroids
	Function
	1	2
White British	0.119	0.025
Chinese	-0.377	-0.152
Black African	-0.348	0.105
Indian	0.316	-0.012
Black Caribbean	0.069	0.022
Pakistani	0.023	-0.038
6.5.6 Sphenoid Sinus (Anterior Coefficients)
Table C93. EFA Sphenoid Sinus (Anterior) Canonical Discriminant Function Coefficients according to sex
	Function
	1
cosx 5	21.747
siny 16	176.923
(Constant)	-0.055
Table C94. EFA Sphenoid Sinus (Anterior) Functions at Group Centroids
	Function
	1
Male	-0.29
Female	0.23
6.5.7 Sphenoid Sinus (Superior Coefficients)
Table C95. EFA Sphenoid Sinus (Superior) Canonical Discriminant Function Coefficients according to age
	Function
	1
siny 10	78.68
(Constant)	-0.083
Table C96. EFA Sphenoid Sinus (Superior) Functions at Group Centroids
	Function
	1
20-39 years	0.082
40-59 years	0.1
60+ years	-0.333
Table C97. EFA Sphenoid Sinus (Superior) Canonical Discriminant Function Coefficients according to sex
	Function
	1
siny 6	-24.265
cosx 11	81.788
(Constant)	-0.038
Table C98.. EFA Sphenoid Sinus (Superior) Functions at Group Centroids
	Function
	1
Male	-0.183
Female	0.152
Table C99. EFA Sphenoid Sinus (Superior) Canonical Discriminant Function Coefficients according to ethnic group
	Function
	1
sinx 9	77.767
(Constant)	-0.132
Table C100. EFA Sphenoid Sinus (Superior) Functions at Group Centroids
	Function
	1
White British	0.058
Chinese	0.196
Black African	0.221
Indian	-0.083
Black Caribbean	0.086
Pakistani	-0.342
6.6 EFA Coefficient Results: Ethnic Group
6.6.1 White British Dataset
6.6.1.1 Frontal Sinus
Table C101. EFA White British Frontal Sinus Canonical Discriminant Function Coefficients according to sex
	Function
	1
siny 4	21.511
(Constant)	-0.239
Table 102. EFA White British Frontal Sinus Functions at Group Centroids
	Function
	1
Male	0.425
Female	-0.348
6.6.1.2 Left Maxillary Sinus
Table 103. EFA White British Left Maxillary one-way ANOVA did not show group differences according age and sex (p>0.05).
	Wilks' Lambda	F	df1	df2	Sig.
	age (p>0.05).
sinx 1	0.951	1.279	2	50	0.287
cosy 1	0.937	1.676	2	50	0.197
siny 1	0.947	1.387	2	50	0.259
cosx 2	0.881	3.364	2	50	0.043
cosy 2	0.982	0.461	2	50	0.634
siny 2	0.952	1.25	2	50	0.295
cosx 3	0.978	0.569	2	50	0.57
sinx 3	0.993	0.164	2	50	0.849
cosy 3	1	0.004	2	50	0.996
siny 3	0.998	0.057	2	50	0.945
cosx 4	0.971	0.751	2	50	0.477
cosy 4	0.976	0.608	2	50	0.548
	sex (p>0.05).
sinx 1	0.994	0.291	1	51	0.592
cosy 1	0.998	0.103	1	51	0.75
siny 1	0.996	0.196	1	51	0.66
cosx 2	0.986	0.716	1	51	0.401
cosy 2	0.981	1.007	1	51	0.32
siny 2	0.997	0.135	1	51	0.714
cosx 3	0.974	1.384	1	51	0.245
sinx 3	0.99	0.499	1	51	0.483
cosy 3	1	0.022	1	51	0.882
siny 3	0.95	2.709	1	51	0.106
cosx 4	1	0.004	1	51	0.947
cosy 4	0.952	2.546	1	51	0.117
siny 4	0.979	1.068	1	51	0.306
cosx 5	0.992	0.394	1	51	0.533
sinx 5	0.996	0.181	1	51	0.673
cosy 5	0.997	0.142	1	51	0.708
siny 5	1	0.001	1	51	0.978
cosx 6	0.998	0.103	1	51	0.749
6.6.1.3 Right Maxillary Sinus
Table C104. EFA White British Right Maxillary one-way ANOVA did not show group differences according age and sex (p>0.05)
	Wilks' Lambda	F	df1	df2	Sig.
	age (p>0.05)
sinx 1	0.995	0.132	2	48	0.877
cosy 1	0.987	0.313	2	48	0.733
siny 1	0.906	2.502	2	48	0.093
cosx 2	0.999	0.028	2	48	0.972
sinx 2	0.977	0.566	2	48	0.572
cosy 2	0.995	0.111	2	48	0.895
siny 2	0.991	0.214	2	48	0.808
cosx 3	0.882	3.213	2	48	0.049
sinx 3	0.996	0.092	2	48	0.913
cosy 3	0.969	0.76	2	48	0.473
siny 3	0.96	1.002	2	48	0.375
cosx 4	0.98	0.494	2	48	0.613
	sex (p>0.05)
sinx 1	0.992	0.375	1	49	0.543
cosy 1	0.991	0.465	1	49	0.498
siny 1	1	0.003	1	49	0.955
cosx 2	0.969	1.583	1	49	0.214
sinx 2	0.995	0.256	1	49	0.615
cosy 2	0.999	0.028	1	49	0.867
siny 2	1	0.005	1	49	0.943
cosx 3	0.998	0.093	1	49	0.762
sinx 3	0.996	0.2	1	49	0.657
cosy 3	0.997	0.172	1	49	0.681
siny 3	0.978	1.127	1	49	0.294
cosx 4	0.955	2.335	1	49	0.133
sinx 4	1	0.005	1	49	0.942
cosy 4	0.992	0.418	1	49	0.521
siny 4	0.973	1.358	1	49	0.25
cosx 5	0.99	0.501	1	49	0.483
sinx 5	1	0	1	49	0.992
cosy 5	0.973	1.383	1	49	0.245
siny 5	0.948	2.687	1	49	0.108
6.6.1.4 Ethmoid Sinus (Anterior Coefficients)
Table C105 EFA White British Ethmoid Sinus (Anterior) one-way ANOVA did not show group differences according to age and sex (p>0.05)
	Wilks' Lambda	F	df1	df2	Sig.
	age (p>0.05)
sinx 1	0.975	0.595	2	47	0.556
cosy 1	0.935	1.644	2	47	0.204
siny 1	0.978	0.531	2	47	0.592
cosx 2	1	0.008	2	47	0.992
sinx 2	0.948	1.3	2	47	0.282
cosy 2	0.973	0.653	2	47	0.525
siny 2	0.913	2.24	2	47	0.118
cosx 3	0.977	0.546	2	47	0.583
sinx 3	0.972	0.683	2	47	0.51
cosy 3	0.985	0.367	2	47	0.695
siny 3	0.931	1.731	2	47	0.188
cosx 4	0.992	0.179	2	47	0.836
	sex (p>0.05)
sinx 1	0.998	0.099	1	48	0.754
cosy 1	0.997	0.154	1	48	0.697
siny 1	0.983	0.825	1	48	0.368
cosx 2	0.992	0.398	1	48	0.531
sinx 2	1	0.008	1	48	0.927
cosy 2	0.966	1.67	1	48	0.202
siny 2	0.984	0.772	1	48	0.384
cosx 3	0.996	0.187	1	48	0.667
sinx 3	0.996	0.211	1	48	0.648
cosy 3	0.999	0.025	1	48	0.876
siny 3	1	0.001	1	48	0.975
cosx 4	0.998	0.101	1	48	0.752
sinx 4	0.994	0.297	1	48	0.588
cosy 4	0.972	1.379	1	48	0.246
siny 4	1	0.003	1	48	0.954
cosx 5	0.981	0.908	1	48	0.345
sinx 5	0.998	0.095	1	48	0.759
cosy 5	0.994	0.299	1	48	0.587
siny 5	0.975	1.224	1	48	0.274
cosx 6	1	0.002	1	48	0.962
6.6.1.5 Ethmoid Sinus (Superior Coefficients)
Table C106. EFA White British Ethmoid Sinus one-way ANOVA did not show group differences according to age and sex (p>0.05)
	Wilks' Lambda	F	df1	df2	Sig.
	age (p>0.05)
sinx 1	0.968	0.832	2	51	0.441
cosy 1	0.967	0.88	2	51	0.421
siny 1	0.909	2.544	2	51	0.088
cosx 2	0.989	0.28	2	51	0.757
sinx 2	0.986	0.37	2	51	0.692
cosy 2	0.98	0.513	2	51	0.602
siny 2	0.991	0.239	2	51	0.788
cosx 3	0.997	0.065	2	51	0.937
sinx 3	0.933	1.835	2	51	0.17
cosy 3	0.922	2.169	2	51	0.125
siny 3	0.997	0.083	2	51	0.92
cosx 4	0.971	0.766	2	51	0.47
	sex (p>0.05)
sinx 1	0.959	2.226	1	52	0.142
cosy 1	1	0.008	1	52	0.931
siny 1	1	0.022	1	52	0.884
cosx 2	0.984	0.828	1	52	0.367
sinx 2	0.963	1.987	1	52	0.165
cosy 2	0.992	0.42	1	52	0.52
siny 2	0.983	0.924	1	52	0.341
cosx 3	1	0.005	1	52	0.943
sinx 3	0.999	0.041	1	52	0.84
cosy 3	0.974	1.397	1	52	0.243
siny 3	0.994	0.316	1	52	0.576
cosx 4	0.994	0.339	1	52	0.563
sinx 4	0.992	0.426	1	52	0.517
cosy 4	1	0.01	1	52	0.919
siny 4	0.983	0.903	1	52	0.346
cosx 5	0.98	1.048	1	52	0.311
sinx 5	0.988	0.631	1	52	0.43
cosy 5	0.962	2.056	1	52	0.158
siny 5	0.973	1.425	1	52	0.238
cosx 6	0.973	1.467	1	52	0.231
6.6.1.6 Sphenoid (Anterior Coefficients)
Table C107. EFA White British Sphenoid (Anterior) Canonical Discriminant Function Coefficients according to sex
	Function
	1
siny 5	33.793
(Constant)	-0.476
Table C108. EFA White British Sphenoid (Anterior) Functions at Group Centroids
	Function
	1
Male	-0.346
Female	0.296
6.6.1.7 Sphenoid (Superior Coefficients)
Table C109. EFA White British Sphenoid (Superior) Canonical Discriminant Function Coefficients according to sex
	Function
	1
cosy 4	21.247
(Constant)	-0.312
Table C110. EFA White British Sphenoid (Superior) Functions at Group Centroids
	Function
	1
Male	-0.393
Female	0.309
6.6.2 Chinese Dataset
6.6.2.1 Frontal Sinus
Table C111. EFA Chinese Frontal Sinus Canonical Discriminant Function Coefficients according to age
	Function
	1
sinx 2	2.813
(Constant)	0.478
Table C112. EFA Chinese Frontal Sinus Functions at Group Centroids
	Function
	1
40-59 years	-0.68
60+ years	0.544
Table C113. EFA Chinese Frontal Sinus Canonical Discriminant Function Coefficients according to sex
	Function
	1
cosx 2	6.93
(Constant)	0.446
Table C114. EFA Chinese Frontal Sinus Functions at Group Centroids
	Function
	1
Male	0.808
Female	-0.462
6.6.2.2 Left Maxillary Sinus
Table C115. EFA Chinese Left Maxillary one-way ANOVA did not show group differences according to age and sex (p>0.05)
	Wilks' Lambda	F	df1	df2	Sig.
	age (p>0.05)
sinx 1	0.978	0.612	1	27	0.441
cosy 1	0.949	1.453	1	27	0.239
siny 1	0.961	1.104	1	27	0.303
cosx 2	0.926	2.146	1	27	0.154
sinx 2	0.963	1.046	1	27	0.316
cosy 2	0.929	2.056	1	27	0.163
siny 2	0.983	0.468	1	27	0.5
cosx 3	0.995	0.13	1	27	0.721
sinx 3	0.975	0.698	1	27	0.411
cosy 3	0.957	1.218	1	27	0.279
siny 3	0.941	1.702	1	27	0.203
cosx 4	0.885	3.5	1	27	0.072
	sex (p>0.05)
sinx 1	0.982	0.629	1	34	0.433
cosy 1	0.985	0.52	1	34	0.476
siny 1	0.997	0.093	1	34	0.762
cosx 2	0.998	0.058	1	34	0.811
sinx 2	1	0.004	1	34	0.948
cosy 2	1	0	1	34	0.988
siny 2	0.965	1.222	1	34	0.277
cosx 3	0.999	0.023	1	34	0.881
sinx 3	0.995	0.163	1	34	0.689
cosy 3	0.924	2.777	1	34	0.105
siny 3	0.957	1.539	1	34	0.223
6.6.2.3 Right Maxillary Sinus
Table C116. EFA Chinese Right Maxillary one-way ANOVA did not show group differences according to age and sex (p>0.05)
	Wilks' Lambda	F	df1	df2	Sig.
	age (p>0.05)
sinx 1	0.921	1.889	1	22	0.183
cosy 1	0.996	0.079	1	22	0.781
cosx 2	0.862	3.521	1	22	0.074
sinx 2	0.976	0.548	1	22	0.467
cosy 2	0.98	0.452	1	22	0.508
siny 2	1	0.006	1	22	0.938
cosx 3	1	0.008	1	22	0.928
sinx 3	0.916	2.013	1	22	0.17
	sex (p>0.05)
sinx 1	0.996	0.104	1	29	0.749
cosy 1	0.958	1.275	1	29	0.268
cosx 2	0.973	0.816	1	29	0.374
sinx 2	0.996	0.108	1	29	0.745
cosy 2	0.945	1.672	1	29	0.206
6.6.2.4 Ethmoid Sinus (Anterior Coefficients)
Table C117. EFA Chinese Ethmoid Sinus (Anterior) Canonical Discriminant Function Coefficients according to age
	Function
	1
cosx 2	4.615
(Constant)	0.317
Table C118. EFA Chinese Ethmoid Sinus (Anterior) Functions at Group Centroids
	Function
	1
40-59 years	-0.394
60+ years	0.394
6.6.2.5 Ethmoid Sinus (Superior Coefficients)
Table C119. Chinese Ethmoid Sinus (Superior) one-way ANOVA did not show group differences according to age and sex (p>0.05)
	Wilks' Lambda	F	df1	df2	Sig.
	age (p>0.05)
sinx 1	0.966	0.976	1	28	0.332
cosy 1	0.995	0.141	1	28	0.71
siny 1	0.985	0.418	1	28	0.523
cosx 2	0.98	0.578	1	28	0.454
sinx 2	0.995	0.14	1	28	0.711
cosy 2	0.995	0.135	1	28	0.716
siny 2	0.989	0.32	1	28	0.576
cosx 3	0.984	0.453	1	28	0.507
sinx 3	0.98	0.571	1	28	0.456
cosy 3	0.947	1.556	1	28	0.223
siny 3	0.958	1.243	1	28	0.274
cosx 4	0.971	0.841	1	28	0.367
sinx 4	1	0.009	1	28	0.925
	sex (p>0.05)
sinx 1	0.968	1.139	1	35	0.293
cosy 1	0.942	2.168	1	35	0.15
siny 1	0.971	1.028	1	35	0.318
cosx 2	0.944	2.075	1	35	0.159
sinx 2	0.991	0.301	1	35	0.587
cosy 2	0.999	0.039	1	35	0.844
siny 2	0.992	0.274	1	35	0.604
cosx 3	0.999	0.027	1	35	0.871
sinx 3	0.93	2.634	1	35	0.114
cosy 3	0.921	3.018	1	35	0.091
siny 3	1	0.016	1	35	0.9
cosx 4	0.918	3.122	1	35	0.086
6.6.2.6 Sphenoid (Anterior Coefficients)
Table C120. EFA Chinese Sphenoid (Anterior) Canonical Discriminant Function Coefficients according to sex
	Function
	1
cosy 3	10.345
sinx 3	28.646
(Constant)	-0.156
Table C121. EFA Chinese Sphenoid (Anterior) Functions at Group Centroids
	Function
	1
Male	1.016
Female	-0.397
6.6.2.7 Sphenoid Sinus (Superior Coefficients)
Table C122. Chinese Sphenoid (Superior) Canonical Discriminant Function Coefficients according to age
	Function
	1
cosx 4	29.296
sinx 4	29.408
(Constant)	0.427
Table C123. Chinese Sphenoid (Superior) Functions at Group Centroids
Function
		1
	40-59 years	0.994
	60+ years	-1.16
6.6.3 Black African Dataset
6.6.3.1 Frontal Sinus
Table C124. EFA Black African Frontal Sinus Canonical Discriminant Function Coefficients according to age
	Function
	1
sinx 4	14.72
(Constant)	-0.027
Table C125. EFA Black African Frontal Sinus Functions at Group Centroids
	Function
	1
20-39 years	0.638
40-59 years	-0.596
6.6.3.2 Left Maxillary Sinus
Table C126. EFA Black African Left Maxillary Canonical Discriminant Function Coefficients according to sex
	Function
	1
sinx 3	36.457
(Constant)	0.172
Table C127. EFA Black African Left Maxillary Functions at Group Centroids
	Function
	1
Male	-0.426
Female	0.381
6.6.3.3 Right Maxillary Sinus
Table C128. Black African Right Maxillary one-way ANOVA according to age and sex
	Wilks' Lambda	F	df1	df2	Sig.
	age (p<0.05.
cosy 2	0.869	3.93	2	52	0.026
	sex (p>0.05)
sinx 1	0.994	0.33	1	54	0.568
cosy 1	0.978	1.192	1	54	0.28
siny 1	0.999	0.038	1	54	0.847
cosx 2	0.998	0.106	1	54	0.747
siny 2	1	0.021	1	54	0.884
cosx 3	0.999	0.03	1	54	0.864
sinx 3	1	0	1	54	0.993
cosy 3	0.952	2.745	1	54	0.103
siny 3	0.992	0.453	1	54	0.504
cosx 4	0.999	0.077	1	54	0.782
siny 4	0.997	0.189	1	54	0.665
cosx 5	0.993	0.392	1	54	0.534
sinx 5	0.997	0.188	1	54	0.666
cosy 5	1	0.013	1	54	0.91
siny 5	0.996	0.202	1	54	0.655
cosx 6	0.998	0.113	1	54	0.738
sinx 6	0.981	1.058	1	54	0.308
cosy 6	1	0.002	1	54	0.962
siny 6	0.999	0.079	1	54	0.78
cosx 7	0.948	2.968	1	54	0.091
sinx 7	0.998	0.103	1	54	0.75
cosy 7	1	0	1	54	0.987
6.6.3.4 Ethmoid Sinus (Anterior Coefficients)
Table C129. Black African Ethmoid (Anterior) Canonical Discriminant Function Coefficients according to age
	Function
	1
cosy 3	7.223
(Constant)	-0.167
Table C130. Black African Ethmoid (Anterior) Functions at Group Centroids
	Function
	1
20-39 years	-0.41
40-59 years	0.376
Table C131. Black African Ethmoid (Anterior) Canonical Discriminant Function Coefficients according to sex
	Function
	1
sinx 3	10.084
(Constant)	-0.162
Table C132. Black African Ethmoid (Anterior) Functions at Group Centroids
	Function
	1
Male	-0.51
Female	0.442
6.6.3.5 Ethmoid Sinus (Superior Coefficients)
Table C133. EFA Black African Ethmoid (Superior)Canonical Discriminant Function Coefficients according to age
	Function
	1
siny 4	10.551
(Constant)	-0.087
Table C134. EFA Black African Ethmoid (Superior)Functions at Group Centroids
	Function
	1
20-39 years	-0.414
40-59 years	0.396
Table C135. EFA Black African Ethmoid (Superior) Canonical Discriminant Function Coefficients according to sex
	Function
	1
cosx 3	3.111
sinx 5	11.715
(Constant)	0.338
Table C136. EFA Black African Ethmoid (Superior) Functions at Group Centroids
	Function
	1
Male	0.505
Female	-0.435
6.6.3.6 Sphenoid Sinus (Anterior Coefficients)
Table C137. Black African Sphenoid (Anterior) one-way ANOVA showed group differences according age and sex
	Wilks' Lambda	F	df1	df2	Sig.
	age (p<0.05)
cosx 4	0.856	4.882	1	29	0.035
cosy 1	0.862	4.636	1	29	0.04
	sex (p>0.05)
sinx 1	0.982	0.762	1	41	0.388
cosy 1	0.998	0.088	1	41	0.769
siny 1	0.999	0.023	1	41	0.88
cosx 2	0.996	0.183	1	41	0.671
sinx 2	0.998	0.086	1	41	0.771
cosy 2	0.994	0.241	1	41	0.626
sinx 3	0.994	0.244	1	41	0.624
cosy 3	0.968	1.342	1	41	0.253
siny 3	0.998	0.084	1	41	0.773
cosx 4	0.969	1.328	1	41	0.256
sinx 4	0.998	0.072	1	41	0.789
cosy 4	0.926	3.293	1	41	0.077
siny 4	1	0.015	1	41	0.902
sinx 6	0.997	0.139	1	41	0.711
6.6.3.7 Sphenoid Sinus (Superior Coefficients)
Table C138. EFA Black African Sphenoid (Superior) one-way ANOVA did not show group differences according age and sex
	Wilks' Lambda	F	df1	df2	Sig.
	age (p>0.05)
sinx 1	0.993	0.241	1	35	0.627
cosy 1	0.979	0.742	1	35	0.395
siny 1	0.991	0.315	1	35	0.578
cosx 2	0.995	0.187	1	35	0.668
sinx 2	0.965	1.276	1	35	0.266
cosy 2	0.962	1.378	1	35	0.248
siny 2	0.983	0.592	1	35	0.447
cosx 3	0.917	3.166	1	35	0.084
sinx 3	0.984	0.571	1	35	0.455
cosy 3	0.987	0.452	1	35	0.506
cosx 4	0.994	0.224	1	35	0.639
sinx 4	0.945	2.038	1	35	0.162
cosy 4	0.986	0.493	1	35	0.487
siny 4	0.988	0.436	1	35	0.513
cosx 5	0.925	2.831	1	35	0.101
	sex (p>0.05)
sinx 1	0.998	0.092	1	46	0.762
cosy 1	0.993	0.308	1	46	0.581
siny 1	0.984	0.747	1	46	0.392
cosx 2	0.999	0.055	1	46	0.816
sinx 2	1	0.009	1	46	0.926
cosy 2	0.999	0.053	1	46	0.818
siny 2	0.991	0.418	1	46	0.521
cosx 3	0.96	1.919	1	46	0.173
sinx 3	0.978	1.025	1	46	0.317
cosy 3	0.996	0.175	1	46	0.678
cosx 4	0.996	0.196	1	46	0.66
sinx 4	0.963	1.747	1	46	0.193
cosy 4	1	0.018	1	46	0.893
siny 4	0.998	0.11	1	46	0.741
cosx 5	0.98	0.941	1	46	0.337
sinx 5	0.962	1.83	1	46	0.183
cosy 5	0.986	0.672	1	46	0.417
siny 5	0.993	0.312	1	46	0.579
cosx 6	0.992	0.385	1	46	0.538
sinx 6	0.955	2.173	1	46	0.147
6.6.4 Black Caribbean Dataset
6.6.4.1 Frontal Sinus
Table C139. EFA Black Caribbean Frontal Sinus one-way ANOVA did not show group differences according to age and sex (p>0.05).
	Wilks' Lambda	F	df1	df2	Sig.
	age (p>0.05)
sinx 1	1	0.017	1	43	0.897
siny 1	0.983	0.727	1	43	0.398
cosy 2	0.947	2.406	1	43	0.128
siny 2	0.978	0.957	1	43	0.333
cosx 3	0.941	2.714	1	43	0.107
cosy 3	1	0.004	1	43	0.951
siny 3	0.95	2.276	1	43	0.139
cosy 4	0.991	0.373	1	43	0.544
sinx 4	0.986	0.589	1	43	0.447
cosx 5	1	0.004	1	43	0.953
sinx 5	0.997	0.146	1	43	0.704
cosy 5	0.947	2.414	1	43	0.128
siny 5	0.99	0.449	1	43	0.506
	sex (p>0.05)
sinx 1	0.985	0.722	1	48	0.4
siny 1	0.992	0.378	1	48	0.541
cosy 2	1	0.006	1	48	0.939
siny 2	0.967	1.654	1	48	0.205
cosx 3	0.974	1.305	1	48	0.259
cosy 3	0.992	0.409	1	48	0.525
siny 3	0.996	0.215	1	48	0.645
cosy 4	0.986	0.677	1	48	0.415
sinx 4	0.991	0.45	1	48	0.505
cosx 5	0.968	1.577	1	48	0.215
sinx 5	0.996	0.203	1	48	0.655
cosy 5	0.953	2.357	1	48	0.131
siny 5	0.952	2.402	1	48	0.128
cosx 6	0.999	0.071	1	48	0.79
cosy 6	0.999	0.037	1	48	0.848
siny 6	0.994	0.298	1	48	0.587
cosx 7	0.979	1.052	1	48	0.31
sinx 7	0.996	0.2	1	48	0.657
6.6.4.2 Left Maxillary Sinus
Table C140. EFA Black Caribbean Left Maxillary Canonical Discriminant Function Coefficients according to sex
	Function
	1
cosy 1	-7001000000000000
siny 3	-17.638
cosx 6	58.679
cosx 7	51.099
(Constant)	1.133
Table C141. EFA Black Caribbean Left Maxillary Functions at Group Centroids
	Function
	1
Male	0.669
Female	-0.669
6.6.4.3 Right Maxillary Sinus
Table C142. EFA Black Caribbean Right Maxillary Canonical Discriminant Function Coefficients according to age
	Function
	1
cosy 1	8911300000000000
siny 1	11.841
siny 3	26.88
(Constant)	-9.635
Table C143. EFA Black Caribbean Right Maxillary Functions at Group Centroids
	Function
	1
20-39 years	-0.732
40-59 years	0.515
Table C144. EFA Black Caribbean Right Maxillary Canonical Discriminant Function Coefficients according to sex
	Function
	1
cosy 3	17.526
sinx 6	76.22
cosy 6	32.276
(Constant)	0.067
Table C145. EFA Black Caribbean Right Maxillary Functions at Group Centroids
	Function
	1
Male	-0.753
Female	0.646
6.6.4.4 Ethmoid Sinus (Anterior Coefficients)
Table C146. EFA Black Caribbean Ethmoid (Anterior) Canonical Discriminant Function Coefficients according to age
	Function
	1
cosx 4	8.435
cosy 4	8.14
(Constant)	-0.054
Table C147. EFA Black Caribbean Ethmoid (Anterior) Functions at Group Centroids
	Function
	1
20-39 years	0.894
40-59 years	-0.596
6.6.4.5 Ethmoid Sinus (Superior Coefficients)
Table C148. EFA Black Caribbean Ethmoid (Superior)Canonical Discriminant Function Coefficients according to age
	Function
	1
cosx 3	4.118
(Constant)	0.32
Table C149. EFA Black Caribbean Ethmoid (Superior)Functions at Group Centroids
	Function
	1
20-39 years	-0.369
40-59 years	0.251
6.6.4.6 Sphenoid Sinus (Anterior Coefficients)
Table C150. EFA Black Caribbean Sphenoid (Anterior) Canonical Discriminant Function Coefficients according to age
	Function
	1
cosx 7	71.476
(Constant)	-0.321
Table C151. EFA Black Caribbean Sphenoid (Anterior) Functions at Group Centroids
	Function
	1
20-39 years	-0.393
40-59 years	0.287
6.6.4.7 Sphenoid Sinus (Superior Coefficients)
Table C152. EFA Black Caribbean Sphenoid (Superior) Canonical Discriminant Function Coefficients according to age
	Function
	1
siny 5	28.364
(Constant)	-0.347
Table C153. EFA Black Caribbean Sphenoid (Superior) Functions at Group Centroids
	Function
	1
20-39 years	0.579
40-59 years	-0.472
Table C154. EFA Black Caribbean Sphenoid (Superior)Canonical Discriminant Function Coefficients according to sex
	Function
	1
siny 6	43.514
(Constant)	-0.127
Table C155. EFA Black Caribbean Sphenoid (Superior) Functions at Group Centroids
	Function
	1
Male	0.445
Female	-0.43
6.6.5 Indian Dataset
6.6.5.1 Frontal Sinus
Table C156. EFA Indian Frontal Sinus one-way ANOVA according to age and sex (p>0.05)
	Wilks' Lambda	F	df1	df2	Sig.
	age (p>0.05)
siny 1	0.959	1.191	2	56	0.312
cosx 2	0.969	0.906	2	56	0.41
sinx 2	1	0.01	2	56	0.99
cosy 2	0.987	0.36	2	56	0.7
siny 2	0.987	0.381	2	56	0.685
cosx 3	0.997	0.071	2	56	0.931
cosy 3	0.991	0.257	2	56	0.774
siny 3	0.992	0.23	2	56	0.795
sinx 4	0.975	0.707	2	56	0.497
cosy 4	0.964	1.034	2	56	0.362
siny 4	0.966	0.998	2	56	0.375
cosx 5	0.958	1.229	2	56	0.3
cosy 5	0.977	0.655	2	56	0.523
	sex (p<0.05)
siny 3	0.909	5.673	1	57	0.021
cosx 6	0.842	5.239	2	56	0.008
cosy 3	0.781	5.132	3	55	0.003
sinx 4	0.725	5.121	4	54	0.001
6.6.5.2 Left Maxillary Sinus
Table C157. EFA Indian Left Maxillary one-way ANOVA did not show group differences according age (p>0.05)
	Wilks' Lambda	F	df1	df2	Sig.
	age (p>0.05)
sinx 1	0.991	0.293	2	63	0.747
cosy 1	0.994	0.199	2	63	0.82
siny 1	0.937	2.105	2	63	0.13
cosx 2	0.974	0.832	2	63	0.44
sinx 2	0.973	0.888	2	63	0.416
cosy 2	0.934	2.224	2	63	0.117
siny 2	0.962	1.242	2	63	0.296
cosx 3	0.967	1.085	2	63	0.344
sinx 3	0.939	2.034	2	63	0.139
cosy 3	0.974	0.833	2	63	0.44
siny 3	0.997	0.082	2	63	0.922
cosx 4	0.945	1.832	2	63	0.169
cosy 4	0.971	0.945	2	63	0.394
siny 4	0.977	0.752	2	63	0.476
cosx 5	0.989	0.339	2	63	0.714
	sex (p<0.05)
cosy 2	0.882	8.582	1	64	0.005
siny 3	0.814	7.202	2	63	0.002
6.6.5.3 Right Maxillary Sinus
Table C158. EFA Indian Right Maxillary one-way ANOVA did not show group differences according age and sex (p>0.05)
	Wilks' Lambda	F	df1	df2	Sig.
	age (p>0.05)
sinx 1	0.952	1.475	2	59	0.237
cosy 1	0.951	1.53	2	59	0.225
siny 1	0.98	0.587	2	59	0.559
cosx 2	0.994	0.189	2	59	0.828
siny 2	0.944	1.735	2	59	0.185
cosx 3	0.987	0.377	2	59	0.687
sinx 3	0.987	0.382	2	59	0.684
cosy 3	0.91	2.925	2	59	0.062
siny 3	0.985	0.46	2	59	0.634
cosx 4	0.963	1.146	2	59	0.325
	sex (p>0.05)
sinx 1	0.998	0.131	1	60	0.719
cosy 1	0.987	0.787	1	60	0.378
siny 1	0.966	2.114	1	60	0.151
cosx 2	0.942	3.703	1	60	0.059
siny 2	1	0.002	1	60	0.961
cosx 3	0.998	0.102	1	60	0.75
sinx 3	0.997	0.191	1	60	0.664
cosy 3	0.991	0.568	1	60	0.454
siny 3	0.992	0.496	1	60	0.484
cosx 4	0.999	0.061	1	60	0.806
cosy 4	0.98	1.212	1	60	0.275
siny 4	0.994	0.379	1	60	0.54
cosx 5	0.995	0.322	1	60	0.573
sinx 5	0.96	2.489	1	60	0.12
cosy 5	1	0.001	1	60	0.975
siny 5	0.984	0.972	1	60	0.328
cosx 6	1	0.016	1	60	0.899
sinx 6	0.997	0.169	1	60	0.683
cosy 6	0.995	0.283	1	60	0.597
siny 6	0.968	1.97	1	60	0.166
cosx 7	0.969	1.923	1	60	0.171
sinx 7	0.943	3.651	1	60	0.061
6.6.5.4 Ethmoid Sinus (Anterior Coefficients)
Table C159. EFA Indian Ethmoid (Anterior) one-way ANOVA according to age and sex
	Wilks' Lambda	F	df1	df2	Sig.
	age (p<0.05)
cosx 2	0.837	5.922	2	61	0.004
sinx 4	0.854	5.224	2	61	0.008
	sex (p>0.05)
sinx 1	0.998	0.128	1	62	0.721
siny 1	0.999	0.032	1	62	0.858
cosx 2	0.975	1.581	1	62	0.213
sinx 2	0.983	1.05	1	62	0.31
cosy 2	1	0.017	1	62	0.896
siny 2	0.992	0.515	1	62	0.476
cosx 3	0.998	0.098	1	62	0.756
sinx 3	0.976	1.521	1	62	0.222
cosy 3	0.975	1.584	1	62	0.213
siny 3	1	0.03	1	62	0.863
cosx 4	0.998	0.126	1	62	0.724
sinx 4	0.982	1.106	1	62	0.297
cosy 4	0.999	0.077	1	62	0.782
siny 4	0.955	2.907	1	62	0.093
cosx 5	0.995	0.328	1	62	0.569
sinx 5	0.979	1.299	1	62	0.259
cosy 5	0.978	1.389	1	62	0.243
siny 5	0.997	0.17	1	62	0.682
cosx 6	0.995	0.313	1	62	0.578
sinx 6	0.999	0.05	1	62	0.824
cosy 6	1	0.024	1	62	0.878
siny 6	0.964	2.346	1	62	0.131
cosx 7	0.955	2.903	1	62	0.093
sinx 7	0.956	2.839	1	62	0.097
cosy 7	0.981	1.233	1	62	0.271
siny 7	0.997	0.168	1	62	0.684
cosx 8	0.942	3.799	1	62	0.056
6.6.5.5 Ethmoid Sinus (Superior Coefficients)
Table C160. EFA Indian Ethmoid (Superior) Canonical Discriminant Function Coefficients according to age
	Function
	1
siny 1	2.298
(Constant)	-0.892
Table C161. EFA Indian Ethmoid (Superior) Functions at Group Centroids
	Function
	1
20-39 years	0.32
40-59 years	0.186
60+ years	-0.671
6.6.5.6 Sphenoid Sinus (Anterior Coefficients)
Table C162. EFA Indian Sphenoid (Anterior) Canonical Discriminant Function Coefficients according to age
	Function
	1
Sinx 1	2.4879e+16
(Constant)	0.107
Table C163. EFA Indian Sphenoid (Anterior)Functions at Group Centroids
	Function
	1
20-39 years	0.249
40-59 years	0.18
60+ years	-0.649
Table C164. EFA Indian Sphenoid (Anterior)Canonical Discriminant Function Coefficients according to sex
	Function
	1
cosx 4	23.058
siny 5	18.043
(Constant)	0.245
Table C165. EFA Indian Sphenoid (Anterior)Functions at Group Centroids
	Function
	1
Male	0.675
Female	-0.6
6.6.5.7 Sphenoid Sinus (Superior Coefficients)
Table C166. EFA Indian Sphenoid (Superior)Canonical Discriminant Function Coefficients according to age
	Function
	1
siny 2	10.23
siny 7	47.9
sinx 8	68.767
(Constant)	0.327
Table C167. EFA Indian Sphenoid (Superior) Functions at Group Centroids
	Function
	1
20-39 years	0.279
40-59 years	-0.635
60+ years	0.309
Table C168. EFA Indian Sphenoid (Superior) Canonical Discriminant Function Coefficients according to sex
	Function
	1
sinx 2	10.397
(Constant)	0.203
Table C169. EFA Indian Sphenoid (Superior) Functions at Group Centroids
	Function
	1
Male	-0.53
Female	0.43
6.6.6 Pakistani Dataset
6.6.6.1 Frontal Sinus
Table C170. EFA Pakistani Frontal Sinus One-way ANOVA did not show group differences according to age and sex (p>0.05).
	Wilks' Lambda	F	df1	df2	Sig.
	age (p>0.05)
sinx 1	0.999	0.045	1	42	0.833
siny 1	0.992	0.353	1	42	0.556
cosx 2	0.973	1.186	1	42	0.282
sinx 2	0.997	0.109	1	42	0.743
cosy 2	1	0.003	1	42	0.953
siny 2	0.999	0.039	1	42	0.844
cosx 3	0.942	2.588	1	42	0.115
sinx 3	0.96	1.758	1	42	0.192
cosy 3	1	0.002	1	42	0.967
siny 3	0.942	2.565	1	42	0.117
cosx 4	0.971	1.264	1	42	0.267
cosy 4	0.94	2.7	1	42	0.108
siny 4	0.994	0.241	1	42	0.626
cosx 5	0.991	0.37	1	42	0.546
cosy 5	0.988	0.499	1	42	0.484
siny 5	0.996	0.156	1	42	0.695
cosx 6	0.967	1.452	1	42	0.235
sinx 6	1	0.008	1	42	0.93
cosy 6	0.986	0.59	1	42	0.447
siny 6	0.963	1.61	1	42	0.211
	sex (p>0.05)
sinx 1	0.988	0.541	1	44	0.466
siny 1	0.997	0.119	1	44	0.732
cosx 2	0.989	0.481	1	44	0.492
sinx 2	0.991	0.393	1	44	0.534
cosy 2	1	0.015	1	44	0.903
siny 2	0.969	1.385	1	44	0.246
cosx 3	0.998	0.09	1	44	0.766
sinx 3	0.989	0.507	1	44	0.48
cosy 3	0.993	0.316	1	44	0.577
siny 3	0.944	2.617	1	44	0.113
cosx 4	0.998	0.091	1	44	0.765
sinx 4	0.989	0.512	1	44	0.478
cosy 4	0.999	0.023	1	44	0.881
siny 4	0.998	0.1	1	44	0.753
cosx 5	1	0	1	44	0.997
cosy 5	0.999	0.044	1	44	0.835
siny 5	0.998	0.109	1	44	0.742
cosx 6	0.979	0.953	1	44	0.334
sinx 6	0.994	0.278	1	44	0.601
cosy 6	0.98	0.913	1	44	0.344
siny 6	0.972	1.283	1	44	0.263
cosx 7	0.999	0.028	1	44	0.869
sinx 7	1	0.016	1	44	0.9
cosy 7	0.999	0.049	1	44	0.826
6.6.6.2 Left Maxillary Sinus
Table C171. EFA Pakistani Left Maxillary Canonical Discriminant Function Coefficients according to age
	Function
	1
cosx 5	53.201
(Constant)	-0.299
Table C172. EFA Pakistani Left Maxillary Functions at Group Centroids
	Function
	1
20-39 years	-0.281
40-59 years	0.304
6.6.6.3 Right Maxillary Sinus
Table C173. EFA Pakistani Right Maxillary Canonical Discriminant Function Coefficients according to sex
	Function
	1
siny 1	11.272
(Constant)	-8.521
Table C174. EFA Pakistani Right Maxillary Functions at Group Centroids
	Function
	1
Male	-0.372
Female	0.359
6.6.6.4 Ethmoid Sinus (Anterior Coefficients)
Table C175. EFA Pakistani Ethmoid (Anterior) Canonical Discriminant Function Coefficients according to age
	Function
	1
sinx 2	2.078
cosy 3	4.388
(Constant)	0.369
Table C176. EFA Pakistani Ethmoid (Anterior) Functions at Group Centroids
	Function
	1
20-39 years	0.448
40-59 years	-0.565
6.6.6.5 Ethmoid Sinus (Superior Coefficients)
Table C177. EFA Pakistani Ethmoid (Superior) Canonical Discriminant Function Coefficients according to age
	Function
	1
cosy 3	2.711
siny 3	3.341
cosx 4	10.287
cosx 5	8.03
(Constant)	-0.016
Table C178. EFA Pakistani Ethmoid (Superior) Functions at Group Centroids
	Function
	1
20-39 years	-0.749
40-59 years	0.998
6.6.6.6 Sphenoid Sinus (Anterior Coefficients)
Table C179. EFA Pakistani Sphenoid (Anterior) Canonical Discriminant Function Coefficients according to age
	Function
	1
cosy 4	27.373
(Constant)	0.018
Table 180. EFA Pakistani Sphenoid (Anterior) Functions at Group Centroids
	Function
	1
20-39 years	-0.289
40-59 years	0.385
Table C181. EFA Pakistani Sphenoid (Anterior) Canonical Discriminant Function Coefficients according to sex
	Function
	1
cosx 2	16.57
sinx 2	19.851
(Constant)	0.051
Table C182. EFA Pakistani Sphenoid (Anterior) Functions at Group Centroids
	Function
	1
Male	0.637
Female	-0.483
6.6.6.7 Sphenoid Sinus (Superior Coefficients)
Table C183. EFA Pakistani Sphenoid (Superior) Canonical Discriminant Function Coefficients according to age
	Function
	1
cosy 2	6.628
siny 5	25.036
(Constant)	-0.217
Table C184. EFA Pakistani Sphenoid (Superior) Functions at Group Centroids
	Function
	1
20-39 years	0.388
40-59 years	-0.511
Table C185. EFA Pakistani Sphenoid (Superior) Canonical Discriminant Function Coefficients according to sex
	Function
	1
siny 1	6.991
cosx 6	43.563
(Constant)	-5.823
Table C186. EFA Pakistani Sphenoid (Superior) Functions at Group Centroids
	Function
	1
Male	0.509
Female	-0.528
6.7 Best Combination Results: One-way ANOVA and Discriminate Function Analyses on Linear and EFA coefficients together
6.7.2 White British Dataset
6.7.2.1 Frontal Sinus
Table C187. Summary of Canonical Discriminant Functions and Wilks’ Lambda Statistics (Height, Width, Length and Siny 4) according to sex
Function		Eigenvalue	% of Variance	Cumulative %	Canonical Correlation
	1	.287a	100	100	0.472
Test of Function(s)		Wilks' Lambda	Chi-square	df	Sig.
1		0.777	10.834	4	0.028
a First 1 canonical discriminant functions were used in the analysis.
Table C188. Combination White British Frontal Sinus Canonical Discriminant Function Coefficients according to sex
	Function
	1
Height	0.037
Length	0.005
siny 4	9.941
Width	0.103
(Constant)	-2.949
Table C189. Combination White British Frontal Sinus Functions at Group Centroids
	Function
	1
Male	0.609
Female	-0.451
Table C190. Combination White British Frontal Sinus Classification Resultsa,c
		SEX	Predicted Group Membership		Total
			Male	Female
Original	Count	Male	12	8	20
		Female	5	22	27
	%	Male	60	40	100
		Female	18.5	81.5	100
Cross-validatedb	Count	Male	12	8	20
		Female	6	21	27
	%	Male	60	40	100
		Female	22.2	77.8	100
a For split file bootstrap split=0, 72.3% of original grouped cases correctly classified.
b Cross validation is done only for those cases in the analysis. In cross validation, each case is classified by the functions derived from all cases other than that case.
c For split file bootstrap split=0, 70.2% of cross-validated grouped cases correctly classified.
Table C191. Combination White British Frontal Sinus Canonical Discriminant Function Coefficients according to sex
	Function
	1
siny 4	7.203
Volume	0
(Constant)	-1.484
Table C192. Combination White British Frontal Sinus Functions at Group Centroids
	Function
	1
Male	0.744
Female	-0.551
6.7.2.2 Right Maxillary Sinus
Table C193. Combination White British Right Maxillary Canonical Discriminant Function Coefficients according to sex
	Function
	1
Height	0.101
siny 7	-39.836
Width	0.154
(Constant)	-10.399
Table C194 Combination White British Right Maxillary Functions at Group Centroids
	Function
	1
Male	0.578
Female	-0.486
6.7.2.3 Ethmoid Sinus
Table C195. Combination White British Ethmoid Sinus Canonical Discriminant Function Coefficients according to sex
	Function
	1
cosy 7	12.213
Height	0.173
sinx 1	8134400000000000
(Constant)	-5.515
Table C196. Combination White British Ethmoid Sinus Functions at Group Centroids
	Function
	1
Male	0.837
Female	-0.558
6.7.3 Chinese Dataset
6.7.3.1 Frontal Sinus
Table C197. Combination Chinese Frontal Sinus Canonical Discriminant Function Coefficients according to sex
	Function
	1
cosx 2	6.698
Width	0.165
(Constant)	-1.971
Table C198.. Combination Chinese Frontal Sinus Functions at Group Centroids
	Function
	1
Male	1.375
Female	-0.741
6.7.5 Black Caribbean Dataset
6.7.5.1 Left Maxillary Sinus
Table C199. Combination Black Caribbean Left Maxillary Canonical Discriminant Function Coefficients according to sex
	Function
	1
cosx 6	35.679
siny 3	57.931
cosy 3	-6113000000000000
sinx 4	38.138
Volume	0
(Constant)	-1.602
Table C200. Combination Black Caribbean Left Maxillary Functions at Group Centroids
	Function
	1
Male	0.755
Female	-0.755
6.7.5.2 Right Maxillary Sinus
Table C201. Combination Black Caribbean Right Maxillary Canonical Discriminant Function Coefficients according to sex
	Function
	1
siny 3	-26.713
Height	-0.193
cosx 6	60.795
Volume	0
(Constant)	5.212
Table C202.. Combination Black Caribbean Right Maxillary Functions at Group Centroids
	Function
	1
Male	-0.654
Female	0.654
6.7.5.3 Sphenoid Sinus
Table C203. Combination Black Caribbean Sphenoid Sinus Canonical Discriminant Function Coefficients according to sex
	Function
	1
cosx 6	23.733
Height	0.199
(Constant)	-5.315
Table C204. Combination Black Caribbean Sphenoid Sinus Functions at Group Centroids
	Function
	1
Male	0.634
Female	-0.557
6.7.6 Indian Dataset
6.7.6.1 Ethmoid Sinus
Table C205. Combination Indian Ethmoid Sinus Canonical Discriminant Function Coefficients according to sex
	Function
	1
cosy 3	3.071
Length	-0.087
(Constant)	3.484
Table C206. Combination Indian Ethmoid Sinus Functions at Group Centroids
	Function
	1
Male	-0.674
Female	0.505
